# Supplementary material for: Rods contribute to the light-induced phase shift of the retinal clock in mammals
Source: PLoS Biol. 2019 Mar 1;17(3):e2006211. doi: 10.1371/journal.pbio.2006211 (PMC6415865; doi:10.1371/journal.pbio.2006211)
Supplement: S1 Data — (XLSX) [file pbio.2006211.s001.xlsx]

## Sheet: Fig1_A
0.25h				0.5h				1h				3h				1e13				1e14				1e15
X_DC	Y_DC	X_Stim	Y_Stim	X_DC	Y_DC	X_Stim	Y_Stim	X_DC	Y_DC	X_Stim	Y_Stim	X_DC	Y_DC	X_Stim	Y_Stim	X_DC	Y_DC	X_Stim	Y_Stim	X_DC	Y_DC	X_Stim	Y_Stim	X_DC	Y_DC	X_Stim	Y_Stim
1.45903	-51.4741	1.47708	-24.3554	1.4657	-42.4874	1.44861	-26.9254	1.4657	-42.4874	1.44861	-40.7838	1.4293	-35.873	1.4657	-42.4874	1.4657	-27.1919	1.47049	-18.6579	1.4657	-42.4874	1.45903	-48.2922	1.4657	-42.4874	1.45417	-51.6539
1.46597	-49.2631	1.48403	-22.7776	1.53625	-26.6999	1.5191	-20.1045	1.53625	-26.6999	1.5191	-31.1793	1.50375	-21.0859	1.53625	-26.6999	1.53625	-17.088	1.54097	-11.7025	1.53625	-26.6999	1.46597	-47.092	1.53625	-26.6999	1.46111	-49.4956
1.47292	-47.0458	1.49097	-21.1975	1.60681	-4.11441	1.58958	-9.44495	1.60681	-4.11441	1.58958	-14.5369	1.57819	-1.89568	1.60681	-4.11441	1.60681	-2.63322	1.61146	-1.3458	1.60681	-4.11441	1.47292	-45.7967	1.60681	-4.11441	1.46806	-47.3316
1.47986	-44.8283	1.49792	-19.6105	1.67736	21.002	1.66007	3.23114	1.67736	21.002	1.66007	5.96081	1.65264	18.7341	1.67736	21.002	1.67736	13.4413	1.68194	10.4731	1.67736	21.002	1.47986	-44.4133	1.67736	21.002	1.475	-45.1681
1.48681	-42.6045	1.50486	-18.0211	1.74792	43.7558	1.73055	16.0722	1.74792	43.7558	1.73055	27.0726	1.72708	37.64	1.74792	43.7558	1.74792	28.0037	1.75243	21.7213	1.74792	43.7558	1.48681	-42.9412	1.74792	43.7558	1.48194	-43.0019
1.49375	-40.3804	1.51181	-16.4247	1.81847	58.1107	1.80104	27.1293	1.81847	58.1107	1.80104	45.329	1.80153	50.8377	1.81847	58.1107	1.81847	37.1908	1.82292	29.6326	1.81847	58.1107	1.49375	-41.3881	1.81847	58.1107	1.48889	-40.83
1.50069	-38.153	1.51875	-14.8258	1.88903	61.8767	1.87153	33.7185	1.88903	61.8767	1.87153	55.5872	1.87597	55.4842	1.88903	61.8767	1.88903	39.6011	1.8934	32.6821	1.88903	61.8767	1.50069	-39.7553	1.88903	61.8767	1.49583	-38.6585
1.50764	-35.919	1.52569	-13.222	1.95958	54.5844	1.94201	34.1105	1.95958	54.5844	1.94201	55.4564	1.95042	50.2532	1.95958	54.5844	1.95958	34.934	1.96389	29.4893	1.95958	54.5844	1.50764	-38.0437	1.95958	54.5844	1.50278	-36.4811
1.51458	-33.6847	1.53264	-11.611	2.03014	37.9553	2.0125	27.8005	2.03014	37.9553	2.0125	44.7925	2.02486	36.0669	2.03014	37.9553	2.03014	24.2914	2.03437	20.707	2.03014	37.9553	1.51458	-36.2616	2.03014	37.9553	1.50972	-34.3041
1.52153	-31.4437	1.53958	-9.99735	2.10069	15.3909	2.08298	15.578	2.10069	15.3909	2.08298	25.8372	2.09931	15.4593	2.10069	15.3909	2.10069	9.85019	2.10486	8.14101	2.10069	15.3909	1.52153	-34.4074	2.10069	15.3909	1.51667	-32.1211
1.52847	-29.2024	1.54653	-8.37637	2.17125	-8.86597	2.15347	-0.417475	2.17125	-8.86597	2.15347	2.4718	2.17375	-7.48848	2.17125	-8.86597	2.17125	-5.67422	2.17535	-5.82438	2.17125	-8.86597	1.52847	-32.4897	2.17125	-8.86597	1.52361	-29.9385
1.53542	-26.9543	1.55347	-6.75267	2.24181	-30.7872	2.22396	-17.2215	2.24181	-30.7872	2.22396	-21.3788	2.24819	-28.1567	2.24181	-30.7872	2.24181	-19.7038	2.24583	-18.6725	2.24181	-30.7872	1.53542	-30.5066	2.24181	-30.7872	1.53056	-27.7498
1.54236	-24.7057	1.56042	-5.12152	2.31236	-47.2034	2.29444	-31.7759	2.31236	-47.2034	2.29444	-41.6353	2.32264	-42.5517	2.31236	-47.2034	2.31236	-30.2102	2.31632	-28.3175	2.31236	-47.2034	1.54236	-28.467	2.31236	-47.2034	1.5375	-25.5613
1.54931	-22.4503	1.56736	-3.48759	2.38292	-55.7643	2.36493	-41.7265	2.38292	-55.7643	2.36493	-54.8852	2.39708	-47.8154	2.38292	-55.7643	2.38292	-35.6891	2.38681	-33.2774	2.38292	-55.7643	1.54931	-26.3686	2.38292	-55.7643	1.54444	-23.3699
1.55625	-20.1944	1.57431	-1.84611	2.45347	-53.8579	2.43542	-44.5695	2.45347	-53.8579	2.43542	-58.7736	2.47153	-43.1031	2.45347	-53.8579	2.45347	-34.469	2.45729	-30.3918	2.45347	-53.8579	1.55625	-24.2208	2.45347	-53.8579	1.55139	-21.1724
1.56319	-17.9349	1.58125	-0.201802	2.52403	-41.3787	2.5059	-37.2266	2.52403	-41.3787	2.5059	-52.163	2.54597	-29.4765	2.52403	-41.3787	2.52403	-26.4824	2.52778	-20.7097	2.52403	-41.3787	1.56319	-22.0241	2.52403	-41.3787	1.55833	-18.9751
1.57014	-15.6683	1.58819	1.44773	2.59458	-20.85	2.57639	-20.9404	2.59458	-20.85	2.57639	-35.7541	2.62042	-9.11956	2.59458	-20.85	2.59458	-13.344	2.59826	-6.74766	2.59458	-20.85	1.57014	-19.7786	2.59458	-20.85	1.56528	-16.7717
1.57708	-13.4012	1.59514	3.10489	2.66514	4.00542	2.64687	-0.673804	2.66514	4.00542	2.64687	-11.55	2.69486	13.9975	2.66514	4.00542	2.66514	2.56347	2.66875	8.49187	2.66514	4.00542	1.57708	-17.4943	2.66514	4.00542	1.57222	-14.5684
1.58403	-11.1271	1.60208	4.76492	2.73569	28.4793	2.71736	20.3921	2.73569	28.4793	2.71736	15.8808	2.76931	34.8476	2.73569	28.4793	2.73569	18.2268	2.73924	22.5791	2.73569	28.4793	1.58403	-15.1681	2.73569	28.4793	1.57917	-12.3589
1.59097	-8.85254	1.60903	6.4326	2.80625	47.6571	2.78785	38.6498	2.80625	47.6571	2.78785	41.0512	2.84375	49.1737	2.80625	47.6571	2.80625	30.5005	2.80972	32.4515	2.80625	47.6571	1.59097	-12.81	2.80625	47.6571	1.58611	-10.1496
1.59792	-6.57089	1.61597	8.10312	2.87681	57.9708	2.85833	50.1872	2.87681	57.9708	2.85833	58.9546	2.91819	54.3114	2.87681	57.9708	2.87681	37.1013	2.88021	35.7386	2.87681	57.9708	1.59792	-10.4168	2.87681	57.9708	1.59306	-7.93406
1.60486	-4.28877	1.62292	9.78129	2.94736	58.3327	2.92882	51.8589	2.94736	58.3327	2.92882	65.8929	2.99264	49.5119	2.94736	58.3327	2.94736	37.3329	2.95069	32.183	2.94736	58.3327	1.60486	-7.99871	2.94736	58.3327	1.6	-5.71872
1.61181	-1.9996	1.62986	11.4622	3.01792	49.0605	2.9993	44.5055	3.01792	49.0605	2.9993	60.7102	3.06708	35.7996	3.01792	49.0605	3.01792	31.3987	3.02118	23.019	3.01792	49.0605	1.61181	-5.55238	3.01792	49.0605	1.60694	-3.50041
1.61875	0.289993	1.63681	13.1508	3.08847	32.6211	3.06979	29.7323	3.08847	32.6211	3.06979	44.9231	3.14153	16.4602	3.08847	32.6211	3.08847	20.8775	3.09167	11.7186	3.08847	32.6211	1.61875	-3.08826	3.08847	32.6211	1.61389	-1.27593
1.62569	2.58326	1.64375	14.8419	3.15903	12.644	3.14028	12.1692	3.15903	12.644	3.14028	21.9727	3.21597	-4.48054	3.15903	12.644	3.15903	8.09213	3.16215	-0.946418	3.15903	12.644	1.62569	-0.606346	3.15903	12.644	1.62083	0.94828
1.63264	4.88347	1.65069	16.5381	3.22958	-7.51247	3.21076	-6.42664	3.22958	-7.51247	3.21076	-3.48483	3.29042	-22.9164	3.22958	-7.51247	3.22958	-4.80798	3.23264	-12.6903	3.22958	-7.51247	1.63264	1.89348	3.22958	-7.51247	1.62778	3.17858
1.63958	7.18394	1.65764	18.2417	3.30014	-24.4944	3.28125	-23.1688	3.30014	-24.4944	3.28125	-26.8672	3.36486	-35.6277	3.30014	-24.4944	3.30014	-15.6764	3.30312	-21.7986	3.30014	-24.4944	1.63958	4.40055	3.30014	-24.4944	1.63472	5.40848
1.64653	9.4912	1.66458	19.9476	3.37069	-35.9628	3.35173	-35.3653	3.37069	-35.9628	3.35173	-44.5428	3.43931	-40.6473	3.37069	-35.9628	3.37069	-23.0162	3.37361	-26.7898	3.37069	-35.9628	1.64653	6.91855	3.37069	-35.9628	1.64167	7.64436
1.65347	11.7985	1.67153	21.6607	3.44125	-39.0185	3.42222	-41.0809	3.44125	-39.0185	3.42222	-53.9966	3.51375	-37.608	3.44125	-39.0185	3.44125	-24.9719	3.4441	-27.1227	3.44125	-39.0185	1.65347	9.43673	3.44125	-39.0185	1.64861	9.87967
1.66042	14.1124	1.67847	23.3757	3.5118	-37.5945	3.49271	-39.4453	3.5118	-37.5945	3.49271	-53.824	3.58819	-27.0502	3.5118	-37.5945	3.5118	-24.0605	3.51458	-23.0985	3.5118	-37.5945	1.66042	11.9588	3.5118	-37.5945	1.65556	12.1208
1.66736	16.4261	1.68542	25.0976	3.58236	-27.9546	3.56319	-30.8482	3.58236	-27.9546	3.56319	-44.538	3.66264	-11.578	3.58236	-27.9546	3.58236	-17.891	3.58507	-15.5657	3.58236	-27.9546	1.66736	14.4741	3.58236	-27.9546	1.6625	14.3611
1.67431	18.7461	1.69236	26.821	3.65292	-12.0244	3.63368	-16.9308	3.65292	-12.0244	3.63368	-27.5355	3.73708	5.28413	3.65292	-12.0244	3.65292	-7.69559	3.65556	-5.7962	3.65292	-12.0244	1.67431	16.9861	3.65292	-12.0244	1.66944	16.6036
1.68125	21.0655	1.69931	28.5508	3.72347	4.8961	3.70417	-0.0454838	3.72347	4.8961	3.70417	-5.73474	3.81153	20.355	3.72347	4.8961	3.72347	3.1335	3.72604	4.58853	3.72347	4.8961	1.68125	19.4842	3.72347	4.8961	1.67639	18.8515
1.68819	23.3874	1.70625	30.2815	3.79403	20.0897	3.77465	16.7185	3.79403	20.0897	3.77465	16.7438	3.88597	30.3924	3.79403	20.0897	3.79403	12.8574	3.79653	13.9369	3.79403	20.0897	1.68819	21.9684	3.79403	20.0897	1.68333	21.098
1.69514	25.7148	1.71319	32.0154	3.86458	32.6227	3.84514	30.1813	3.86458	32.6227	3.84514	35.8385	3.96042	33.8796	3.86458	32.6227	3.86458	20.8785	3.86701	20.411	3.86458	32.6227	1.69514	24.4387	3.86458	32.6227	1.69028	23.3494
1.70208	28.0408	1.72014	33.7545	3.93514	39.5878	3.91562	38.202	3.93514	39.5878	3.91562	48.1253	4.03486	30.4767	3.93514	39.5878	3.93514	25.3362	3.9375	22.7612	3.93514	39.5878	1.70208	26.8843	3.93514	39.5878	1.69722	25.599
1.70903	30.3717	1.72708	35.4933	4.00569	37.4611	3.98611	39.2852	4.00569	37.4611	3.98611	51.3501	4.10931	21.6008	4.00569	37.4611	4.00569	23.9751	4.00799	20.6084	4.00569	37.4611	1.70903	29.3088	4.00569	37.4611	1.70417	27.8528
1.71597	32.7003	1.73403	37.2364	4.07625	27.8947	4.0566	33.6975	4.07625	27.8947	4.0566	45.2517	4.18375	9.29281	4.07625	27.8947	4.07625	17.8526	4.07847	15.0299	4.07625	27.8947	1.71597	31.7016	4.07625	27.8947	1.71111	30.104
1.72292	35.0329	1.74097	38.9781	4.1468	14.2935	4.12708	22.6703	4.1468	14.2935	4.12708	31.5952	4.2582	-3.53072	4.1468	14.2935	4.1468	9.14784	4.14896	7.31148	4.1468	14.2935	1.72292	34.0658	4.1468	14.2935	1.71806	32.3586
1.72986	37.3622	1.74792	40.7228	4.21736	-1.50946	4.19757	8.38144	4.21736	-1.50946	4.19757	13.15	4.33264	-14.3942	4.21736	-1.50946	4.21736	-0.966055	4.21944	-0.921948	4.21736	-1.50946	1.72986	36.3911	4.21736	-1.50946	1.725	34.6097
1.73681	39.6943	1.75486	42.4647	4.28792	-15.1522	4.26805	-6.85333	4.28792	-15.1522	4.26805	-6.25607	4.40708	-21.5519	4.28792	-15.1522	4.28792	-9.69744	4.28993	-8.35184	4.28792	-15.1522	1.73681	38.6805	4.28792	-15.1522	1.73194	36.86
1.74375	42.0217	1.76181	44.2078	4.35847	-25.8789	4.33854	-20.5682	4.35847	-25.8789	4.33854	-23.341	4.48153	-21.161	4.35847	-25.8789	4.35847	-16.5625	4.36042	-13.6096	4.35847	-25.8789	1.74375	40.9238	4.35847	-25.8789	1.73889	39.112
1.75069	44.347	1.76875	45.9463	4.42903	-30.4608	4.40903	-31.078	4.42903	-30.4608	4.40903	-35.4769	4.55597	-17.5582	4.42903	-30.4608	4.42903	-19.4949	4.4309	-16.2952	4.42903	-30.4608	1.75069	43.1205	4.42903	-30.4608	1.74583	41.3584
1.75764	46.6724	1.77569	47.6814	4.49958	-30.8574	4.47951	-36.9998	4.49958	-30.8574	4.47951	-41.0888	4.63042	-10.0896	4.49958	-30.8574	4.49958	-19.7487	4.50139	-16.2433	4.49958	-30.8574	1.75764	45.2701	4.49958	-30.8574	1.75278	42.7184
1.76458	48.9903	1.78264	49.4144	4.57014	-25.3204	4.55	-39.1767	4.57014	-25.3204	4.55	-39.2553	4.70486	-0.928525	4.57014	-25.3204	4.57014	-16.2051	4.57187	-13.9616	4.57014	-25.3204	1.76458	47.3625	4.57014	-25.3204	1.75972	44.0024
1.77153	51.3061	1.78958	51.1389	4.64069	-16.1633	4.62048	-34.5943	4.64069	-16.1633	4.62048	-30.591	4.77931	7.85831	4.64069	-16.1633	4.64069	-10.3445	4.64236	-10.0244	4.64069	-16.1633	1.77153	49.4002	4.64069	-16.1633	1.76667	45.2957
1.77847	52.6291	1.79653	52.8582	4.71125	-5.51313	4.69097	-24.3109	4.71125	-5.51313	4.69097	-18.2138	4.85375	15.6851	4.71125	-5.51313	4.71125	-3.5284	4.71285	-4.24448	4.71125	-5.51313	1.77847	51.3586	4.71125	-5.51313	1.77361	46.4534
1.78542	53.8473	1.80347	54.5656	4.7818	5.63915	4.76146	-9.94445	4.7818	5.63915	4.76146	-4.45722	4.9282	20.8242	4.7818	5.63915	4.7818	3.60905	4.78333	2.4103	4.7818	5.63915	1.78542	53.0884	4.7818	5.63915	1.78056	47.5376
1.79236	55.0206	1.81042	56.2639	4.85236	15.5829	4.83194	6.09411	4.85236	15.5829	4.83194	9.70269	5.00264	21.8935	4.85236	15.5829	4.85236	9.97306	4.85382	8.67196	4.85236	15.5829	1.79236	54.8667	4.85236	15.5829	1.7875	48.5503
1.79931	56.1052	1.81736	57.946	4.92292	22.1001	4.90243	21.5983	4.92292	22.1001	4.90243	22.5886	5.07708	18.1889	4.92292	22.1001	4.92292	14.1441	4.92431	13.2727	4.92292	22.1001	1.79931	56.3698	4.92292	22.1001	1.79444	49.5148
1.80625	57.1511	1.82431	58.6261	4.99347	23.3221	4.97292	34.179	4.99347	23.3221	4.97292	31.9777	5.15153	11.1589	4.99347	23.3221	4.99347	14.9261	4.99479	15.443	4.99347	23.3221	1.80625	57.9513	4.99347	23.3221	1.80139	50.4349
1.81319	58.0637	1.83125	59.237	5.06403	21.4967	5.0434	41.2325	5.06403	21.4967	5.0434	36.305	5.22597	3.00839	5.06403	21.4967	5.06403	13.7579	5.06528	14.7165	5.06403	21.4967	1.81319	59.3523	5.06403	21.4967	1.80833	51.2602
1.82014	58.9562	1.83819	59.7497	5.13458	14.3721	5.11389	41.0937	5.13458	14.3721	5.11389	34.8923	5.30042	-6.39938	5.13458	14.3721	5.13458	9.19818	5.13576	11.4441	5.13458	14.3721	1.82014	60.6572	5.13458	14.3721	1.81528	52.0367
1.82708	59.7367	1.84514	60.1689	5.20514	5.61403	5.18437	33.5893	5.20514	5.61403	5.18437	28.5081	5.37486	-15.0962	5.20514	5.61403	5.20514	3.59298	5.20625	6.28697	5.20514	5.61403	1.82708	61.8743	5.20514	5.61403	1.82222	52.7195
1.83403	60.427	1.85208	60.4869	5.27569	-3.97516	5.25486	21.9499	5.27569	-3.97516	5.25486	18.3829	5.44931	-21.2504	5.27569	-3.97516	5.27569	-2.5441	5.27674	0.0192681	5.27569	-3.97516	1.83403	62.9825	5.27569	-3.97516	1.82917	53.3162
1.84097	61.0133	1.85903	60.6863	5.34625	-12.3394	5.32535	7.22235	5.34625	-12.3394	5.32535	3.50509	5.52375	-23.9431	5.34625	-12.3394	5.34625	-7.8972	5.34722	-5.21271	5.34625	-12.3394	1.84097	64.0264	5.34625	-12.3394	1.83611	53.8444
1.84792	61.5166	1.86597	60.7964	5.4168	-17.927	5.39583	-8.07633	5.4168	-17.927	5.39583	-11.8014	5.5982	-23.0106	5.4168	-17.927	5.4168	-11.4733	5.41771	-8.90097	5.4168	-17.927	1.84792	64.9054	5.4168	-17.927	1.84306	54.2593
1.85486	61.9393	1.87292	60.7985	5.48736	-20.1933	5.46632	-21.165	5.48736	-20.1933	5.46632	-24.0786	5.67264	-18.6144	5.48736	-20.1933	5.48736	-12.9237	5.48819	-10.8459	5.48736	-20.1933	1.85486	65.7125	5.48736	-20.1933	1.85	54.6106
1.86181	62.2429	1.87986	60.7056	5.55791	-19.2769	5.5368	-29.7904	5.55791	-19.2769	5.5368	-30.8244	5.74709	-11.6675	5.55791	-19.2769	5.55791	-12.3372	5.55868	-10.909	5.55791	-19.2769	1.86181	66.342	5.55791	-19.2769	1.85694	54.9105
1.86875	62.4572	1.88681	60.5215	5.62847	-15.4874	5.60729	-32.8258	5.62847	-15.4874	5.60729	-32.4493	5.82153	-3.37794	5.62847	-15.4874	5.62847	-9.91196	5.62917	-9.42449	5.62847	-15.4874	1.86875	66.9039	5.62847	-15.4874	1.86389	55.124
1.87569	62.5867	1.89375	60.2344	5.69903	-9.52559	5.67778	-30.2898	5.69903	-9.52559	5.67778	-28.2904	5.89597	5.34522	5.69903	-9.52559	5.69903	-6.09638	5.69965	-6.78561	5.69903	-9.52559	1.87569	67.2942	5.69903	-9.52559	1.87083	55.2206
1.88264	62.6345	1.90069	59.8641	5.76958	-2.11593	5.74826	-22.988	5.76958	-2.11593	5.74826	-19.329	5.97042	13.1001	5.76958	-2.11593	5.76958	-1.35419	5.77014	-3.51498	5.76958	-2.11593	1.88264	67.5604	5.76958	-2.11593	1.87778	55.2267
1.88958	62.583	1.90764	59.3864	5.84014	5.42185	5.81875	-12.4403	5.84014	5.42185	5.81875	-7.55517	6.04486	18.5758	5.84014	5.42185	5.84014	3.46998	5.84062	-0.0792412	5.84014	5.42185	1.88958	67.6895	5.84014	5.42185	1.88472	55.1701
1.89653	62.4007	1.91458	58.8118	5.91069	11.772	5.88923	-0.346027	5.91069	11.772	5.88923	4.46812	6.11931	20.5351	5.91069	11.772	5.91069	7.5341	5.91111	3.03242	5.91069	11.772	1.89653	67.6986	5.91069	11.772	1.89167	55.0145
1.90347	62.124	1.92153	58.1348	5.98125	15.801	5.95972	11.389	5.98125	15.801	5.95972	14.8434	6.19375	18.7207	5.98125	15.801	5.98125	10.1126	5.9816	5.37631	5.98125	15.801	1.90347	67.6311	5.98125	15.801	1.89861	54.7811
1.91042	61.7432	1.92847	57.3767	6.0518	16.8788	6.03021	20.6512	6.0518	16.8788	6.03021	21.8699	6.2682	13.45	6.0518	16.8788	6.0518	10.8024	6.05208	6.44781	6.0518	16.8788	1.91042	67.4402	6.0518	16.8788	1.90556	54.4214
1.91736	61.2964	1.93542	56.5372	6.12236	14.823	6.10069	25.8978	6.12236	14.823	6.10069	24.0826	6.34264	6.09457	6.12236	14.823	6.12236	9.48671	6.12257	6.22459	6.12236	14.823	1.91736	67.1172	6.12236	14.823	1.9125	53.9953
1.92431	60.7077	1.94236	55.599	6.19291	10.3091	6.17118	26.13	6.19291	10.3091	6.17118	21.4976	6.41709	-1.97248	6.19291	10.3091	6.19291	6.59783	6.19305	4.78009	6.19291	10.3091	1.92431	66.741	6.19291	10.3091	1.91944	53.457
1.93125	60.0576	1.94931	54.5439	6.26347	4.35808	6.24166	21.6366	6.26347	4.35808	6.24166	14.8866	6.49153	-9.04591	6.26347	4.35808	6.26347	2.78917	6.26354	2.26652	6.26347	4.35808	1.93125	66.1647	6.26347	4.35808	1.92639	52.8363
1.93819	59.2653	1.95625	53.4343	6.33403	-1.93869	6.31215	13.5336	6.33403	-1.93869	6.31215	5.97942	6.56597	-13.5499	6.33403	-1.93869	6.33403	-1.24076	6.33403	-0.510665	6.33403	-1.93869	1.93819	65.521	6.33403	-1.93869	1.93333	52.1546
1.94514	58.3797	1.96319	52.2053	6.40458	-7.36423	6.38264	3.53091	6.40458	-7.36423	6.38264	-3.43564	6.64042	-14.998	6.40458	-7.36423	6.40458	-4.71311	6.40451	-3.15464	6.40458	-7.36423	1.94514	64.7554	6.40458	-7.36423	1.94028	51.3501
1.95208	57.3877	1.97014	50.8846	6.47514	-11.2274	6.45312	-6.47767	6.47514	-11.2274	6.45312	-11.7175	6.71486	-13.7199	6.47514	-11.2274	6.47514	-7.18551	6.475	-5.04011	6.47514	-11.2274	1.95208	63.8551	6.47514	-11.2274	1.94722	50.5078
1.95903	56.3148	1.97708	49.4825	6.54569	-13.3061	6.52361	-14.6749	6.54569	-13.3061	6.52361	-17.6314	6.78931	-10.1593	6.54569	-13.3061	6.54569	-8.51589	6.54549	-6.09037	6.54569	-13.3061	1.95903	62.9101	6.54569	-13.3061	1.95417	49.5286
1.96597	55.131	1.98403	47.9912	6.61625	-13.3876	6.5941	-19.8613	6.61625	-13.3876	6.5941	-20.3052	6.86375	-5.26015	6.61625	-13.3876	6.61625	-8.56809	6.61597	-6.04921	6.61625	-13.3876	1.96597	61.7243	6.61625	-13.3876	1.96111	48.4532
1.97292	53.8443	1.99097	46.4139	6.6868	-11.4531	6.66458	-21.5387	6.6868	-11.4531	6.66458	-19.4394	6.9382	-0.0178442	6.6868	-11.4531	6.6868	-7.33	6.68646	-5.25005	6.6868	-11.4531	1.97292	60.5366	6.6868	-11.4531	1.96806	47.309
1.97986	52.4912	1.99792	44.7467	6.75736	-7.77982	6.73507	-19.6694	6.75736	-7.77982	6.73507	-15.238	7.01264	4.76177	6.75736	-7.77982	6.75736	-4.97909	6.75694	-3.76507	6.75736	-7.77982	1.97986	59.1204	6.75736	-7.77982	1.975	46.0969
1.98681	51.006	2.00486	42.9965	6.82791	-2.74761	6.80555	-14.8243	6.82791	-2.74761	6.80555	-8.74538	7.08709	8.21424	6.82791	-2.74761	6.82791	-1.75847	6.82743	-1.81343	6.82791	-2.74761	1.98681	57.7427	6.82791	-2.74761	1.98194	44.804
1.99375	49.4537	2.01181	41.1784	6.89847	2.72591	6.87604	-7.67501	6.89847	2.72591	6.87604	-0.969839	7.16153	9.93633	6.89847	2.72591	6.89847	1.74458	6.89792	0.304083	6.89847	2.72591	1.99375	56.108	6.89847	2.72591	1.98889	43.4489
2.00069	47.8275	2.01875	39.2738	6.96902	7.68234	6.94653	0.463303	6.96902	7.68234	6.94653	6.62969	7.23598	9.72757	6.96902	7.68234	6.96902	4.9167	6.9684	2.40918	6.96902	7.68234	2.00069	54.4426	6.96902	7.68234	1.99583	41.99
2.00764	46.0927	2.02569	37.2805	7.03958	11.1867	7.01701	8.3291	7.03958	11.1867	7.01701	12.7693	7.31042	7.52942	7.03958	11.1867	7.03958	7.15949	7.03889	4.11738	7.03958	11.1867	2.00764	52.6641	7.03958	11.1867	2.00278	40.4505
2.01458	44.2534	2.03264	35.2317	7.11014	12.3646	7.0875	14.4333	7.11014	12.3646	7.0875	16.4037	7.38486	3.82171	7.11014	12.3646	7.11014	7.91337	7.10937	5.26275	7.11014	12.3646	2.01458	50.7813	7.11014	12.3646	2.00972	38.846
2.02153	42.3533	2.03958	33.0868	7.18069	11.0301	7.15798	17.7461	7.18069	11.0301	7.15798	16.8659	7.45931	-0.34843	7.18069	11.0301	7.18069	7.05926	7.17986	5.56282	7.18069	11.0301	2.02153	48.8861	7.18069	11.0301	2.01667	37.1841
2.02847	40.3575	2.04653	30.9013	7.25125	7.56339	7.22847	17.7098	7.25125	7.56339	7.22847	14.2033	7.53375	-4.36187	7.25125	7.56339	7.25125	4.84057	7.25035	5.06833	7.25125	7.56339	2.02847	46.7721	7.25125	7.56339	2.02361	35.4304
2.03542	38.2917	2.05347	28.6363	7.3218	2.70599	7.29896	14.3642	7.3218	2.70599	7.29896	8.9798	7.6082	-7.08247	7.3218	2.70599	7.3218	1.73183	7.32083	3.5741	7.3218	2.70599	2.03542	44.6995	7.3218	2.70599	2.03056	33.6269
2.04236	36.1687	2.06042	26.3249	7.39236	-2.50781	7.36944	8.60964	7.39236	-2.50781	7.36944	2.49736	7.68264	-8.26105	7.39236	-2.50781	7.39236	-1.605	7.39132	1.7107	7.39236	-2.50781	2.04236	42.4221	7.39236	-2.50781	2.0375	31.7388
2.04931	33.9972	2.06736	23.9225	7.46291	-6.91014	7.43993	1.59261	7.46291	-6.91014	7.43993	-4.01847	7.75709	-7.88592	7.46291	-6.91014	7.46291	-4.42249	7.4618	-0.349588	7.46291	-6.91014	2.04931	40.2015	7.46291	-6.91014	2.04444	29.8055
2.05625	31.7781	2.07431	21.4899	7.53347	-9.77482	7.51041	-5.3571	7.53347	-9.77482	7.51041	-9.19552	7.83153	-6.10253	7.53347	-9.77482	7.53347	-6.25589	7.53229	-2.22447	7.53347	-9.77482	2.05625	37.7743	7.53347	-9.77482	2.05139	27.7959
2.06319	29.4718	2.08125	19.0289	7.60402	-10.8029	7.5809	-10.9296	7.60402	-10.8029	7.5809	-12.383	7.90598	-3.48625	7.60402	-10.8029	7.60402	-6.91389	7.60278	-3.55496	7.60402	-10.8029	2.06319	35.348	7.60402	-10.8029	2.05833	25.7623
2.07014	27.0836	2.08819	16.548	7.67458	-9.8542	7.65139	-14.2343	7.67458	-9.8542	7.65139	-13.0275	7.98042	-0.619376	7.67458	-9.8542	7.67458	-6.30669	7.67326	-4.11277	7.67458	-9.8542	2.07014	32.8603	7.67458	-9.8542	2.06528	23.6898
2.07708	24.6502	2.09514	13.9995	7.74514	-7.21597	7.72187	-14.9435	7.74514	-7.21597	7.72187	-11.1256	8.05486	2.08871	7.74514	-7.21597	7.74514	-4.61822	7.74375	-3.91716	7.74514	-7.21597	2.07708	30.3188	7.74514	-7.21597	2.07222	21.5408
2.08403	22.1623	2.10208	11.4478	7.81569	-3.48761	7.79236	-13.1862	7.81569	-3.48761	7.79236	-7.41637	8.12931	4.03745	7.81569	-3.48761	7.81569	-2.23207	7.81424	-3.09124	7.81569	-3.48761	2.08403	27.7842	7.81569	-3.48761	2.07917	19.3928
2.09097	19.643	2.10903	8.84206	7.88625	0.559484	7.86285	-9.34263	7.88625	0.559484	7.86285	-2.57787	8.20375	5.03613	7.88625	0.559484	7.88625	0.358069	7.88472	-1.82863	7.88625	0.559484	2.09097	25.0598	7.88625	0.559484	2.08611	17.2269
2.09792	17.1146	2.11597	6.22262	7.9568	4.22814	7.93333	-4.2917	7.9568	4.22814	7.93333	2.37851	8.2782	5.06875	7.9568	4.22814	7.9568	2.70601	7.95521	-0.526336	7.9568	4.22814	2.09792	22.3702	7.9568	4.22814	2.09306	14.9888
2.10486	14.5194	2.12292	3.58918	8.02736	6.87871	8.00382	1.07745	8.02736	6.87871	8.00382	6.61962	8.35264	3.93505	8.02736	6.87871	8.02736	4.40237	8.02569	0.754627	8.02736	6.87871	2.10486	19.5574	8.02736	6.87871	2.1	12.747
2.11181	11.9124	2.12986	0.958368	8.09791	8.24407	8.0743	5.78839	8.09791	8.24407	8.0743	9.39694	8.42709	2.02831	8.09791	8.24407	8.09791	5.27621	8.09618	1.53059	8.09791	8.24407	2.11181	16.632	8.09791	8.24407	2.10694	10.4829
2.11875	9.27633	2.13681	-1.65247	8.16847	7.84237	8.14479	8.99245	8.16847	7.84237	8.14479	10.183	8.50153	-0.345255	8.16847	7.84237	8.16847	5.01912	8.16667	1.90678	8.16847	7.84237	2.11875	13.7337	8.16847	7.84237	2.11389	8.17178
2.12569	6.60866	2.14375	-4.27679	8.23902	6.06649	8.21528	10.3009	8.23902	6.06649	8.21528	8.957	8.57598	-2.61463	8.23902	6.06649	8.23902	3.88255	8.23715	1.84776	8.23902	6.06649	2.12569	10.7572	8.23902	6.06649	2.12083	5.81979
2.13264	3.93219	2.15069	-6.86634	8.30958	3.03171	8.28576	9.66677	8.30958	3.03171	8.28576	6.26659	8.65042	-4.4153	8.30958	3.03171	8.30958	1.9403	8.30764	1.29009	8.30958	3.03171	2.13264	7.77044	8.30958	3.03171	2.12778	3.53222
2.13958	1.23403	2.15764	-9.47394	8.38013	-1.19265	8.35625	6.83801	8.38013	-1.19265	8.35625	2.35863	8.65052	-5.36309	8.38013	-1.19265	8.38013	-0.763298	8.37812	0.171431	8.38013	-1.19265	2.13958	4.81277	8.38013	-1.19265	2.13472	1.22855
2.14653	-1.46422	2.16458	-12.0407	8.45069	-6.54912	8.42673	1.54221	8.45069	-6.54912	8.42673	-2.56053	8.65042	-5.07534	8.5069	-6.54912	8.45069	-4.19144	8.44861	-1.57505	8.45069	-6.54912	2.14653	1.92282	8.45069	-6.54912	2.14167	-1.11766
2.15347	-4.15354	2.17153	-14.6165			8.49722	-6.50721			8.49722	-8.29958											2.15347	-1.08891			2.14861	-3.44054
2.16042	-6.84572	2.17847	-17.1529																			2.16042	-4.00622			2.15556	-5.75981
2.16736	-9.46174	2.18542	-19.6548																			2.16736	-7.01379			2.1625	-8.06459
2.17431	-12.1163	2.19236	-22.0876																			2.17431	-9.86337			2.16944	-10.3857
2.18125	-14.7513	2.19931	-24.4964																			2.18125	-12.8404			2.17639	-12.6211
2.18819	-17.3318	2.20625	-26.8557																			2.18819	-15.6783			2.18333	-14.8376
2.19514	-19.9166	2.21319	-29.1421																			2.19514	-18.4839			2.19028	-17.0877
2.20208	-22.4383	2.22014	-31.3632																			2.20208	-21.2715			2.19722	-19.2645
2.20903	-24.932	2.22708	-33.5054																			2.20903	-23.918			2.20417	-21.3575
2.21597	-27.3829	2.23403	-35.5696																			2.21597	-26.7028			2.21111	-23.4107
2.22292	-29.7709	2.24097	-37.5765																			2.22292	-29.1857			2.21806	-25.4462
2.22986	-32.1013	2.24792	-39.4991																			2.22986	-31.8569			2.225	-27.4054
2.23681	-34.365	2.25486	-41.3427																			2.23681	-34.2355			2.23194	-29.3082
2.24375	-36.5444	2.26181	-43.0631																			2.24375	-36.7728			2.23889	-31.1819
2.25069	-38.6845	2.26875	-44.7018																			2.25069	-39.1284			2.24583	-32.9925
2.25764	-40.7309	2.27569	-46.2438																			2.25764	-41.4172			2.25278	-34.6927
2.26458	-42.7258	2.28264	-47.6755																			2.26458	-43.6325			2.25972	-36.3017
2.27153	-44.5988	2.28958	-48.9875																			2.27153	-45.6836			2.26667	-37.8661
2.27847	-46.4099	2.29653	-50.2032																			2.27847	-47.79			2.27361	-39.3783
2.28542	-48.1718	2.30347	-51.3094																			2.28542	-49.6353			2.28056	-40.7555
2.29236	-49.7695	2.31042	-52.258																			2.29236	-51.5388			2.2875	-42.0759
2.29931	-51.2981	2.31736	-53.0856																			2.29931	-53.1416			2.29444	-43.3327
2.30625	-52.7224	2.32431	-53.7871																			2.30625	-54.8293			2.30139	-44.486
2.31319	-54.0508	2.33125	-54.3962																			2.31319	-56.3034			2.30833	-45.5445
2.32014	-55.2672	2.33819	-54.879																			2.32014	-57.6632			2.31528	-46.533
2.32708	-56.3765	2.34514	-55.2352																			2.32708	-58.9212			2.32222	-47.4061
2.33403	-57.3758	2.35208	-55.4853																			2.33403	-60.0064			2.32917	-48.1674
2.34097	-58.2378	2.35903	-55.592																			2.34097	-61.1033			2.33611	-48.869
2.34792	-59.0049	2.36597	-55.5457																			2.34792	-62.0174			2.34306	-49.4595
2.35486	-59.6697	2.37292	-55.362																			2.35486	-62.8655			2.35	-49.9578
2.36181	-60.2229	2.37986	-55.0628																			2.36181	-63.5557			2.35694	-50.3445
2.36875	-60.6346	2.38681	-54.6707																			2.36875	-64.1479			2.36389	-50.6168
2.37569	-60.9189	2.39375	-54.1123																			2.37569	-64.6148			2.37083	-50.7984
2.38264	-61.0838	2.40069	-53.47																			2.38264	-64.9629			2.37778	-50.8845
2.38958	-61.1283	2.40764	-52.7095																			2.38958	-65.1985			2.38472	-50.9093
2.39653	-61.02	2.41458	-51.8393																			2.39653	-65.3428			2.39167	-50.7922
2.40347	-60.8404	2.42153	-50.8538																			2.40347	-65.29			2.39861	-50.5349
2.41042	-60.5638	2.42847	-49.7279																			2.41042	-65.1908			2.40556	-50.2131
2.41736	-60.1533	2.43542	-48.522																			2.41736	-64.8826			2.4125	-49.7596
2.42431	-59.6274	2.44236	-47.2098																			2.42431	-64.5481			2.41944	-49.2174
2.43125	-58.974	2.44931	-45.7858																			2.43125	-63.9878			2.42639	-48.5353
2.43819	-58.1934	2.45625	-44.2356																			2.43819	-63.363			2.43333	-47.7987
2.44514	-57.283	2.46319	-42.6242																			2.44514	-62.6146			2.44028	-46.9108
2.45208	-56.2475	2.47014	-40.912																			2.45208	-61.755			2.44722	-45.9456
2.45903	-55.121	2.47708	-39.0898																			2.45903	-60.8831			2.45417	-44.8922
2.46597	-53.9181	2.48403	-37.221																			2.46597	-59.7092			2.46111	-43.7561
2.47292	-52.5728	2.49097	-35.239																			2.47292	-58.6181			2.46806	-42.5376
2.47986	-51.1386	2.49792	-33.1809																			2.47986	-57.2183			2.475	-41.2155
2.48681	-49.5927	2.50486	-31.0345																			2.48681	-55.8976			2.48194	-39.862
2.49375	-47.9591	2.51181	-28.8173																			2.49375	-54.2781			2.48889	-38.3978
2.50069	-46.2464	2.51875	-26.5783																			2.50069	-52.6348			2.49583	-36.8444
2.50764	-44.4593	2.52569	-24.2849																			2.50764	-50.8715			2.50278	-35.1935
2.51458	-42.5701	2.53264	-21.9388																			2.51458	-49.0218			2.50972	-33.5323
2.52153	-40.5736	2.53958	-19.5645																			2.52153	-47.1365			2.51667	-31.7414
2.52847	-38.5167	2.54653	-17.1534																			2.52847	-45.0315			2.52361	-29.9129
2.53542	-36.3583	2.55347	-14.6652																			2.53542	-43.0028			2.53056	-28.0115
2.54236	-34.1647	2.56042	-12.1864																			2.54236	-40.7244			2.5375	-26.0492
2.54931	-31.8614	2.56736	-9.69964																			2.54931	-38.4943			2.54444	-24.0138
2.55625	-29.5343	2.57431	-7.16649																			2.55625	-36.0569			2.55139	-21.9283
2.56319	-27.1303	2.58125	-4.63244																			2.56319	-33.6138			2.55833	-19.7619
2.57014	-24.6723	2.58819	-2.08492																			2.57014	-31.0905			2.56528	-17.5607
2.57708	-22.2295	2.59514	0.477159																			2.57708	-28.5108			2.57222	-15.3063
2.58403	-19.7032	2.60208	3.00107																			2.58403	-25.8208			2.57917	-13.0381
2.59097	-17.1101	2.60903	5.55087																			2.59097	-23.0648			2.58611	-10.7198
2.59792	-14.4847	2.61597	8.08371																			2.59792	-20.259			2.59306	-8.37686
2.60486	-11.8275	2.62292	10.5977																			2.60486	-17.4097			2.6	-6.03986
2.61181	-9.20014	2.62986	13.0709																			2.61181	-14.544			2.60694	-3.639
2.61875	-6.54602	2.63681	15.5381																			2.61875	-11.6245			2.61389	-1.20302
2.62569	-3.82304	2.64375	17.9665																			2.62569	-8.68833			2.62083	1.21919
2.63264	-1.13886	2.65069	20.3727																			2.63264	-5.73401			2.62778	3.65442
2.63958	1.6204	2.65764	22.7616																			2.63958	-2.76269			2.63472	6.11105
2.64653	4.31537	2.66458	25.0827																			2.64653	0.223301			2.64167	8.60227
2.65347	7.02292	2.67153	27.3733																			2.65347	3.22607			2.64861	11.0264
2.66042	9.73472	2.67847	29.6083																			2.66042	6.20557			2.65556	13.4958
2.66736	12.4188	2.68542	31.7946																			2.66736	9.20568			2.6625	15.9084
2.67431	15.11	2.69236	33.9382																			2.67431	12.1993			2.66944	18.3331
2.68125	17.7583	2.69931	36.0348																			2.68125	15.1791			2.67639	20.7452
2.68819	20.4261	2.70625	38.0699																			2.68819	18.1408			2.68333	23.175
2.69514	23.0386	2.71319	40.0627																			2.69514	21.0625			2.69028	25.5531
2.70208	25.6153	2.72014	41.9862																			2.70208	23.9188			2.69722	27.9404
2.70903	28.1258	2.72708	43.8459																			2.70903	26.7057			2.70417	30.2922
2.71597	30.5939	2.73403	45.6465																			2.71597	29.5329			2.71111	32.6079
2.72292	33.0564	2.74097	47.3815																			2.72292	32.2206			2.71806	34.848
2.72986	35.3905	2.74792	49.0432																			2.72986	34.954			2.725	37.0515
2.73681	37.6827	2.75486	50.6363																			2.73681	37.433			2.73194	39.1748
2.74375	39.9369	2.76181	52.1389																			2.74375	40.0491			2.73889	41.2846
2.75069	42.1194	2.76875	53.5496																			2.75069	42.5068			2.74583	43.3255
2.75764	44.2299	2.77569	54.8839																			2.75764	44.9025			2.75278	45.3292
2.76458	46.2574	2.78264	56.1538																			2.76458	47.1906			2.75972	47.2715
2.77153	48.2192	2.78958	57.3107																			2.77153	49.2539			2.76667	49.1551
2.77847	50.0804	2.79653	58.406																			2.77847	51.5145			2.77361	50.9557
2.78542	51.8515	2.80347	59.429																			2.78542	53.4			2.78056	52.7013
2.79236	53.5507	2.81042	60.3621																			2.79236	55.5031			2.7875	54.3516
2.79931	55.1801	2.81736	61.1849																			2.79931	57.2224			2.79444	55.9295
2.80625	56.6864	2.82431	61.9151																			2.80625	59.1548			2.80139	57.3971
2.81319	58.1347	2.83125	62.5473																			2.81319	60.836			2.80833	58.8034
2.82014	59.4902	2.83819	63.0555																			2.82014	62.4886			2.81528	60.1166
2.82708	60.7111	2.84514	63.5002																			2.82708	64.052			2.82222	61.3313
2.83403	61.8619	2.85208	63.8148																			2.83403	65.4978			2.82917	62.4631
2.84097	62.9025	2.85903	64.0601																			2.84097	66.904			2.83611	63.5448
2.84792	63.8178	2.86597	64.2108																			2.84792	68.1101			2.84306	64.4293
2.85486	64.6259	2.87292	64.2492																			2.85486	69.2785			2.85	65.2552
2.86181	65.3262	2.87986	64.1972																			2.86181	70.2606			2.85694	66.0024
2.86875	65.9217	2.88681	64.0368																			2.86875	71.1828			2.86389	66.6106
2.87569	66.3816	2.89375	63.7919																			2.87569	71.9692			2.87083	67.1563
2.88264	66.7592	2.90069	63.4394																			2.88264	72.6303			2.87778	67.5766
2.88958	67.0544	2.90764	62.9876																			2.88958	73.1577			2.88472	67.9019
2.89653	67.1926	2.91458	62.405																			2.89653	73.5172			2.89167	68.1187
2.90347	67.2178	2.92153	61.7468																			2.90347	73.791			2.89861	68.2061
2.91042	67.1333	2.92847	60.9906																			2.91042	73.9361			2.90556	68.2052
2.91736	66.945	2.93542	60.1348																			2.91736	73.9445			2.9125	68.0922
2.92431	66.6357	2.94236	59.1817																			2.92431	73.8457			2.91944	67.8673
2.93125	66.2346	2.94931	58.1345																			2.93125	73.5903			2.92639	67.5041
2.93819	65.7117	2.95625	57.0143																			2.93819	73.2397			2.93333	67.0715
2.94514	65.0694	2.96319	55.823																			2.94514	72.764			2.94028	66.4859
2.95208	64.3068	2.97014	54.5008																			2.95208	72.1514			2.94722	65.8087
2.95903	63.4273	2.97708	53.1225																			2.95903	71.4777			2.95417	65.0562
2.96597	62.4566	2.98403	51.6567																			2.96597	70.5744			2.96111	64.1702
2.97292	61.3872	2.99097	50.1089																			2.97292	69.7248			2.96806	63.2025
2.97986	60.1788	2.99792	48.435																			2.97986	68.5735			2.975	62.1263
2.98681	58.8844	3.00486	46.6972																			2.98681	67.4786			2.98194	60.9378
2.99375	57.4781	3.01181	44.8826																			2.99375	66.0903			2.98889	59.6866
3.00069	55.9637	3.01875	43.0154																			3.00069	64.6812			2.99583	58.2764
3.00764	54.3804	3.02569	41.0728																			3.00764	63.1604			3.00278	56.7734
3.01458	52.6946	3.03264	39.0827																			3.01458	61.5365			3.00972	55.2344
3.02153	50.92	3.03958	37.0472																			3.02153	59.8714			3.01667	53.6006
3.02847	49.0362	3.04653	34.9343																			3.02847	57.9549			3.02361	51.9173
3.03542	47.109	3.05347	32.7424																			3.03542	56.0723			3.03056	50.14
3.04236	45.0826	3.06042	30.4976																			3.04236	53.9748			3.0375	48.2838
3.04931	42.9821	3.06736	28.251																			3.04931	51.9284			3.04444	46.3485
3.05625	40.8223	3.07431	25.9618																			3.05625	49.6665			3.05139	44.343
3.06319	38.5788	3.08125	23.6148																			3.06319	47.4073			3.05833	42.285
3.07014	36.2499	3.08819	21.2608																			3.07014	45.0631			3.06528	40.1183
3.07708	33.8919	3.09514	18.8757																			3.07708	42.6505			3.07222	37.9082
3.08403	31.3987	3.10208	16.4483																			3.08403	40.2593			3.07917	35.6084
3.09097	28.9259	3.10903	14.0226																			3.09097	37.67			3.08611	33.3107
3.09792	26.4	3.11597	11.5573																			3.09792	35.1678			3.09306	30.9754
3.10486	23.851	3.12292	9.11654																			3.10486	32.4832			3.1	28.6196
3.11181	21.243	3.12986	6.67386																			3.11181	29.8993			3.10694	26.1491
3.11875	18.6059	3.13681	4.21218																			3.11875	27.139			3.11389	23.6513
3.12569	15.9514	3.14375	1.75573																			3.12569	24.4104			3.12083	21.1636
3.13264	13.2551	3.15069	-0.667198																			3.13264	21.6688			3.12778	18.6081
3.13958	10.5235	3.15764	-3.09252																			3.13958	18.9263			3.13472	16.0252
3.14653	7.80815	3.16458	-5.51444																			3.14653	16.208			3.14167	13.4261
3.15347	5.11094	3.17153	-7.89779																			3.15347	13.3605			3.14861	10.8223
3.16042	2.4096	3.17847	-10.2474																			3.16042	10.6051			3.15556	8.18003
3.16736	-0.28678	3.18542	-12.579																			3.16736	7.76013			3.1625	5.50954
3.17431	-2.99358	3.19236	-14.8551																			3.17431	4.98874			3.16944	2.88959
3.18125	-5.68629	3.19931	-17.0915																			3.18125	2.15691			3.17639	0.25397
3.18819	-8.31948	3.20625	-19.2792																			3.18819	-0.606621			3.18333	-2.38822
3.19514	-10.9507	3.21319	-21.4007																			3.19514	-3.36505			3.19028	-5.01963
3.20208	-13.5584	3.22014	-23.4744																			3.20208	-6.0826			3.19722	-7.62286
3.20903	-16.1431	3.22708	-25.48																			3.20903	-8.74458			3.20417	-10.1766
3.21597	-18.6719	3.23403	-27.4244																			3.21597	-11.4587			3.21111	-12.74
3.22292	-21.1827	3.24097	-29.3295																			3.22292	-14.0482			3.21806	-15.2477
3.22986	-23.618	3.24792	-31.1493																			3.22986	-16.686			3.225	-17.6984
3.23681	-26.0071	3.25486	-32.8779																			3.23681	-19.1726			3.23194	-20.1751
3.24375	-28.3021	3.26181	-34.5684																			3.24375	-21.7192			3.23889	-22.5757
3.25069	-30.5296	3.26875	-36.156																			3.25069	-24.1614			3.24583	-24.9503
3.25764	-32.7154	3.27569	-37.6883																			3.25764	-26.5661			3.25278	-27.2494
3.26458	-34.744	3.28264	-39.1355																			3.26458	-28.904			3.25972	-29.5166
3.27153	-36.7481	3.28958	-40.4677																			3.27153	-31.1387			3.26667	-31.7401
3.27847	-38.6836	3.29653	-41.7442																			3.27847	-33.3954			3.27361	-33.8784
3.28542	-40.5259	3.30347	-42.9209																			3.28542	-35.5142			3.28056	-35.9492
3.29236	-42.3334	3.31042	-44.0332																			3.29236	-37.6319			3.2875	-37.9895
3.29931	-43.9388	3.31736	-45.0374																			3.29931	-39.6473			3.29444	-39.9533
3.30625	-45.5065	3.32431	-45.9445																			3.30625	-41.6085			3.30139	-41.8062
3.31319	-46.9837	3.33125	-46.7698																			3.31319	-43.4876			3.30833	-43.5488
3.32014	-48.3295	3.33819	-47.4984																			3.32014	-45.2864			3.31528	-45.2273
3.32708	-49.6457	3.34514	-48.1371																			3.32708	-46.9638			3.32222	-46.8489
3.33403	-50.7921	3.35208	-48.685																			3.33403	-48.5226			3.32917	-48.4071
3.34097	-51.848	3.35903	-49.128																			3.34097	-50.0529			3.33611	-49.8502
3.34792	-52.7919	3.36597	-49.4632																			3.34792	-51.4411			3.34306	-51.1898
3.35486	-53.6275	3.37292	-49.6769																			3.35486	-52.7819			3.35	-52.481
3.36181	-54.3271	3.37986	-49.813																			3.36181	-54.0165			3.35694	-53.6819
3.36875	-54.9409	3.38681	-49.8747																			3.36875	-55.1619			3.36389	-54.7464
3.37569	-55.4652	3.39375	-49.8351																			3.37569	-56.2144			3.37083	-55.72
3.38264	-55.8456	3.40069	-49.7028																			3.38264	-57.1825			3.37778	-56.6013
3.38958	-56.0895	3.40764	-49.4722																			3.38958	-58.04			3.38472	-57.3906
3.39653	-56.2485	3.41458	-49.1356																			3.39653	-58.8134			3.39167	-58.028
3.40347	-56.2716	3.42153	-48.7491																			3.40347	-59.4364			3.39861	-58.665
3.41042	-56.2167	3.42847	-48.2653																			3.41042	-59.9875			3.40556	-59.1684
3.41736	-56.0035	3.43542	-47.6773																			3.41736	-60.398			3.4125	-59.6292
3.42431	-55.6723	3.44236	-47.0252																			3.42431	-60.781			3.41944	-59.9732
3.43125	-55.273	3.44931	-46.2684																			3.43125	-60.9782			3.42639	-60.1797
3.43819	-54.766	3.45625	-45.4299																			3.43819	-61.092			3.43333	-60.2932
3.44514	-54.143	3.46319	-44.5352																			3.44514	-61.0544			3.44028	-60.3359
3.45208	-53.3919	3.47014	-43.5708																			3.45208	-60.9331			3.44722	-60.2776
3.45903	-52.5532	3.47708	-42.5134																			3.45903	-60.7472			3.45417	-60.1442
3.46597	-51.57	3.48403	-41.4042																			3.46597	-60.4209			3.46111	-59.8732
3.47292	-50.5023	3.49097	-40.2397																			3.47292	-59.9689			3.46806	-59.5571
3.47986	-49.3588	3.49792	-38.9848																			3.47986	-59.4418			3.475	-59.1706
3.48681	-48.1322	3.50486	-37.6913																			3.48681	-58.7458			3.48194	-58.6648
3.49375	-46.7731	3.51181	-36.3164																			3.49375	-58.0209			3.48889	-58.0491
3.50069	-45.3471	3.51875	-34.8898																			3.50069	-57.1772			3.49583	-57.3206
3.50764	-43.8453	3.52569	-33.4016																			3.50764	-56.2663			3.50278	-56.543
3.51458	-42.2936	3.53264	-31.8943																			3.51458	-55.229			3.50972	-55.7345
3.52153	-40.649	3.53958	-30.313																			3.52153	-54.108			3.51667	-54.7569
3.52847	-38.9044	3.54653	-28.7131																			3.52847	-52.9008			3.52361	-53.6481
3.53542	-37.104	3.55347	-27.0456																			3.53542	-51.6155			3.53056	-52.4225
3.54236	-35.2518	3.56042	-25.3651																			3.54236	-50.2305			3.5375	-51.1385
3.54931	-33.2935	3.56736	-23.6457																			3.54931	-48.8074			3.54444	-49.7737
3.55625	-31.3013	3.57431	-21.9142																			3.55625	-47.2548			3.55139	-48.3826
3.56319	-29.2477	3.58125	-20.1467																			3.56319	-45.6509			3.55833	-46.1932
3.57014	-27.1584	3.58819	-18.3843																			3.57014	-43.9758			3.56528	-43.9944
3.57708	-25.0263	3.59514	-16.5972																			3.57708	-42.2252			3.57222	-41.8016
3.58403	-22.8344	3.60208	-14.7681																			3.58403	-40.4335			3.57917	-39.5747
3.59097	-20.594	3.60903	-12.952																			3.59097	-38.5096			3.58611	-37.3271
3.59792	-18.3294	3.61597	-11.1163																			3.59792	-36.6196			3.59306	-34.9666
3.60486	-16.0591	3.62292	-9.29525																			3.60486	-34.5715			3.6	-32.6773
3.61181	-13.756	3.62986	-7.44788																			3.61181	-32.5511			3.60694	-30.3123
3.61875	-11.4653	3.63681	-5.64608																			3.61875	-30.3928			3.61389	-27.9031
3.62569	-9.16107	3.64375	-3.81371																			3.62569	-28.2246			3.62083	-25.4714
3.63264	-6.80643	3.65069	-2.01047																			3.63264	-26.0133			3.62778	-23.0195
3.63958	-4.46959	3.65764	-0.177157																			3.63958	-23.753			3.63472	-20.5123
3.64653	-2.11658	3.66458	1.58052																			3.64653	-21.511			3.64167	-17.9819
3.65347	0.248801	3.67153	3.31943																			3.65347	-19.1358			3.64861	-15.4263
3.66042	2.57723	3.67847	5.07506																			3.66042	-16.8234			3.65556	-12.8511
3.66736	4.90399	3.68542	6.81745																			3.66736	-14.3954			3.6625	-10.2573
3.67431	7.19725	3.69236	8.51154																			3.67431	-12.0996			3.66944	-7.61273
3.68125	9.51815	3.69931	10.1828																			3.68125	-9.63567			3.67639	-4.99079
3.68819	11.8449	3.70625	11.8263																			3.68819	-7.23529			3.68333	-2.41238
3.69514	14.0834	3.71319	13.4412																			3.69514	-4.79711			3.69028	0.23158
3.70208	16.3401	3.72014	15.0012																			3.70208	-2.38146			3.69722	2.85176
3.70903	18.5399	3.72708	16.5283																			3.70903	-0.0260541			3.70417	5.41547
3.71597	20.7206	3.73403	18.0351																			3.71597	2.46073			3.71111	7.92319
3.72292	22.7971	3.74097	19.4964																			3.72292	4.75764			3.71806	10.4105
3.72986	24.8497	3.74792	20.9362																			3.72986	7.21963			3.725	12.891
3.73681	26.8838	3.75486	22.2861																			3.73681	9.49481			3.73194	15.3371
3.74375	28.8548	3.76181	23.5947																			3.74375	11.91			3.73889	17.7242
3.75069	30.7806	3.76875	24.8411																			3.75069	14.1995			3.74583	20.0332
3.75764	32.6169	3.77569	26.0631																			3.75764	16.4644			3.75278	22.2446
3.76458	34.3798	3.78264	27.2263																			3.76458	18.6851			3.75972	24.453
3.77153	36.1225	3.78958	28.3592																			3.77153	20.8148			3.76667	27.6493
3.77847	37.7518	3.79653	29.4273																			3.77847	23.0336			3.77361	29.7016
3.78542	39.3342	3.80347	30.4336																			3.78542	25.0599			3.78056	31.6804
3.79236	40.8313	3.81042	31.38																			3.79236	27.1676			3.7875	33.5553
3.79931	42.261	3.81736	32.236																			3.79931	29.0437			3.79444	35.3783
3.80625	43.6015	3.82431	33.0601																			3.80625	31.0205			3.80139	37.1537
3.81319	44.8944	3.83125	33.8199																			3.81319	32.8765			3.80833	38.874
3.82014	46.096	3.83819	34.526																			3.82014	34.6959			3.81528	40.5472
3.82708	47.2008	3.84514	35.1565																			3.82708	36.456			3.82222	42.1441
3.83403	48.2184	3.85208	35.7498																			3.83403	38.0618			3.82917	43.6721
3.84097	49.189	3.85903	36.2815																			3.84097	39.6674			3.83611	45.1169
3.84792	50.0468	3.86597	36.7351																			3.84792	41.0724			3.84306	46.5467
3.85486	50.8143	3.87292	37.1574																			3.85486	42.5095			3.85	47.9075
3.86181	51.4873	3.87986	37.4649																			3.86181	43.7889			3.85694	49.1612
3.86875	52.0551	3.88681	37.7303																			3.86875	45.0504			3.86389	50.3594
3.87569	52.5178	3.89375	37.9117																			3.87569	46.2096			3.87083	51.4839
3.88264	52.9127	3.90069	38.0044																			3.88264	47.3007			3.87778	52.5464
3.88958	53.2049	3.90764	38.0455																			3.88958	48.3177			3.88472	53.5399
3.89653	53.3951	3.91458	38.0202																			3.89653	49.2117			3.89167	54.4297
3.90347	53.5006	3.92153	37.9316																			3.90347	50.0036			3.89861	55.2739
3.91042	53.5196	3.92847	37.7862																			3.91042	50.6991			3.90556	56.0978
3.91736	53.4246	3.93542	37.5872																			3.91736	51.2937			3.94028	58.9154
3.92431	53.2199	3.94236	37.2988																			3.92431	51.8265			3.94722	59.2505
3.93125	52.9512	3.94931	36.9617																			3.93125	52.2231			3.95417	59.4884
3.93819	52.5632	3.95625	36.5483																			3.93819	52.5396			3.96111	59.6879
3.94514	52.08	3.96319	36.0714																			3.94514	52.7476			3.96806	59.7986
3.95208	51.5001	3.97014	35.5256																			3.95208	52.8633			3.975	59.8215
3.95903	50.8299	3.97708	34.9207																			3.95903	52.8988			3.98194	59.7875
3.96597	50.0897	3.98403	34.2553																			3.96597	52.7977			3.98889	59.6794
3.97292	49.2381	3.99097	33.5043																			3.97292	52.6439			3.99583	59.4776
3.97986	48.3202	3.99792	32.7199																			3.97986	52.3453			4.00278	59.1924
3.98681	47.2839	4.00486	31.8845																			3.98681	52.0178			4.00972	58.8127
3.99375	46.1942	4.01181	30.9727																			3.99375	51.528			4.01667	58.3551
4.00069	45.0123	4.01875	30.0128																			4.00069	50.9816			4.02361	57.8773
4.00764	43.7469	4.02569	29.0116																			4.00764	50.358			4.03056	57.3118
4.01458	42.4318	4.03264	27.944																			4.01458	49.6502			4.0375	56.6156
4.02153	41.008	4.03958	26.859																			4.02153	48.9511			4.04444	55.8528
4.02847	39.5371	4.04653	25.7235																			4.02847	48.0185			4.05139	55.0529
4.03542	38.0023	4.05347	24.5044																			4.03542	47.117			4.05833	54.192
4.04236	36.4028	4.06042	23.2325																			4.04236	46.0231			4.06528	53.2336
4.04931	34.679	4.06736	21.9366																			4.04931	44.9143			4.07222	52.2248
4.05625	32.9707	4.07431	20.5962																			4.05625	43.6691			4.07917	51.0926
4.06319	31.1873	4.08125	19.2188																			4.06319	42.3989			4.08611	49.9346
4.07014	29.3363	4.08819	17.8102																			4.07014	41.076			4.09306	48.7101
4.07708	27.4211	4.09514	16.3568																			4.07708	39.6832			4.1	47.4082
4.08403	25.483	4.10208	14.8883																			4.08403	38.2818			4.10694	46.0493
4.09097	23.4891	4.10903	13.3973																			4.09097	36.7094			4.11389	44.6467
4.09792	21.4904	4.11597	11.8879																			4.09792	35.2013			4.12083	43.1791
4.10486	19.4357	4.12292	10.3468																			4.10486	33.522			4.12778	41.6172
4.11181	17.3289	4.12986	8.80795																			4.11181	31.8514			4.14167	38.4093
4.11875	15.2194	4.13681	7.23031																			4.11875	30.073			4.14861	36.7454
4.12569	13.1169	4.14375	5.67184																			4.12569	28.2671			4.15556	35.0105
4.13264	10.9944	4.15069	4.08665																			4.13264	26.4337			4.1625	33.2034
4.13958	8.83417	4.15764	2.51527																			4.13958	24.5754			4.16944	31.4067
4.14653	6.67164	4.16458	0.923771																			4.14653	22.6608			4.17639	29.5697
4.15347	4.49219	4.17153	-0.651086																			4.15347	20.6862			4.18333	27.7316
4.16042	2.32013	4.17847	-2.21389																			4.16042	18.7779			4.19028	25.8457
4.16736	0.146505	4.18542	-3.81661																			4.16736	16.7507			4.19722	23.8734
4.17431	-2.0075	4.19236	-5.39041																			4.17431	14.7922			4.20417	21.9538
4.18125	-4.1993	4.19931	-6.94946																			4.18125	12.7203			4.21111	20.0647
4.18819	-6.37777	4.20625	-8.50822																			4.18819	10.6647			4.21806	18.0713
4.19514	-8.50171	4.21319	-10.0347																			4.19514	8.59781			4.225	16.0761
4.20208	-10.5714	4.22014	-11.5229																			4.20208	6.52703			4.23194	13.9882
4.20903	-12.6383	4.22708	-13.0107																			4.20903	4.47392			4.23889	11.9357
4.21597	-14.6925	4.23403	-14.4512																			4.21597	2.35911			4.24583	9.92966
4.22292	-16.7022	4.24097	-15.9099																			4.22292	0.257761			4.25278	7.81703
4.22986	-18.6514	4.24792	-17.3006																			4.22986	-1.85056			4.25972	5.64648
4.23681	-20.5956	4.25486	-18.667																			4.23681	-3.92752			4.26667	3.41088
4.24375	-22.4939	4.26181	-19.9952																			4.24375	-6.01168			4.27361	1.20903
4.25069	-24.3191	4.26875	-21.2995																			4.25069	-8.06857			4.28056	-0.997113
4.25764	-26.1049	4.27569	-22.5275																			4.25764	-10.143			4.2875	-3.28731
4.26458	-27.8523	4.28264	-23.7378																			4.26458	-12.1706			4.29444	-6.80443
4.27153	-29.5164	4.28958	-24.9085																			4.27153	-14.1574			4.30139	-10.1523
4.27847	-31.1471	4.29653	-26.0413																			4.27847	-16.1479			4.30833	-12.8688
4.28542	-32.6793	4.30347	-27.1223																			4.28542	-18.0655			4.31528	-15.5611
4.29236	-34.1284	4.31042	-28.1287																			4.29236	-19.9952			4.32222	-18.1522
4.29931	-35.5589	4.31736	-29.1224																			4.29931	-21.8506			4.32917	-20.734
4.30625	-36.8757	4.32431	-30.0253																			4.30625	-23.7123			4.33611	-23.1793
4.31319	-38.1154	4.33125	-30.9202																			4.31319	-25.5038			4.34306	-25.1604
4.32014	-39.3744	4.33819	-31.7581																			4.32014	-27.233			4.35	-27.9566
4.32708	-40.3314	4.34514	-32.5593																			4.32708	-28.9461			4.35694	-30.2582
4.33403	-41.1578	4.35208	-33.2589																			4.33403	-30.6443			4.36389	-32.5162
4.34097	-41.9172	4.35903	-33.8955																			4.34097	-32.2791			4.37083	-34.6886
4.34792	-42.641	4.36597	-34.51																			4.34792	-33.88			4.37778	-36.8184
4.35486	-43.2255	4.37292	-34.9501																			4.35486	-35.4468			4.38472	-38.8945
4.36181	-43.7537	4.37986	-35.5121																			4.36181	-36.9207			4.39167	-40.8827
4.36875	-44.156	4.38681	-36.0253																			4.36875	-38.3091			4.39861	-42.8239
4.37569	-44.4965	4.39375	-36.5011																			4.37569	-39.6089			4.40556	-44.6049
4.38264	-44.7565	4.40069	-36.929																			4.38264	-40.87			4.4125	-46.4663
4.38958	-44.8894	4.40764	-37.2924																			4.38958	-42.0325			4.41944	-48.1505
4.39653	-44.9552	4.41458	-37.5681																			4.39653	-43.1315			4.42639	-49.791
4.40347	-44.8909	4.42153	-37.7465																			4.40347	-44.1824			4.43333	-51.1416
4.41042	-44.7635	4.42847	-37.8739																			4.41042	-45.2279			4.44028	-52.4804
4.41736	-44.524	4.43542	-37.9088																			4.41736	-46.1857			4.44722	-53.5806
4.42431	-44.2155	4.44236	-37.8917																			4.42431	-47.0947			4.45417	-54.6021
4.43125	-43.8543	4.44931	-37.759																			4.43125	-47.9185			4.46111	-55.496
4.43819	-43.382	4.45625	-37.5454																			4.43819	-48.6765			4.46806	-56.3626
4.44514	-42.8393	4.46319	-37.2236																			4.44514	-49.3752			4.475	-57.1411
4.45208	-42.1975	4.47014	-36.821																			4.45208	-50.0005			4.48194	-57.8569
4.45903	-41.4688	4.47708	-36.3412																			4.45903	-50.5745			4.48889	-58.4444
4.46597	-40.6685	4.48403	-35.7782																			4.46597	-51.0523			4.49583	-58.8632
4.47292	-39.8187	4.49097	-35.1586																			4.47292	-51.4711			4.50278	-59.2099
4.47986	-38.9224	4.49792	-34.4731																			4.47986	-51.7904			4.50972	-59.6991
4.48681	-37.9418	4.50486	-33.7356																			4.48681	-52.0431			4.51667	-59.8105
4.49375	-36.9235	4.51181	-32.9446																			4.49375	-52.2006			4.52361	-59.758
4.50069	-35.8194	4.51875	-32.1009																			4.50069	-52.256			4.53056	-59.6085
4.50764	-34.7088	4.52569	-31.2108																			4.50764	-52.2017			4.5375	-59.3731
4.51458	-33.554	4.53264	-30.2862																			4.51458	-52.0352			4.54444	-59.0537
4.52153	-32.3061	4.53958	-29.307																			4.52153	-51.7738			4.55139	-58.6069
4.52847	-31.0349	4.54653	-28.3208																			4.52847	-51.4263			4.55833	-58.087
4.53542	-29.7503	4.55347	-27.2858																			4.53542	-51.0011			4.56528	-57.4825
4.54236	-28.4011	4.56042	-26.2138																			4.54236	-50.479			4.57222	-56.8025
4.54931	-27.0426	4.56736	-25.1486																			4.54931	-49.8125			4.57917	-56.0749
4.55625	-25.6498	4.57431	-24.0193																			4.55625	-49.0482			4.58611	-55.2094
4.56319	-24.1811	4.58125	-22.8811																			4.56319	-48.1714			4.59306	-54.3232
4.57014	-22.6712	4.58819	-21.7048																			4.57014	-47.2144			4.6	-53.3431
4.57708	-21.1752	4.59514	-20.4783																			4.57708	-46.1509			4.60694	-52.2673
4.58403	-19.6117	4.60208	-19.2547																			4.58403	-44.9599			4.61389	-51.1221
4.59097	-18.0126	4.60903	-18.0234																			4.59097	-43.6413			4.62083	-49.9592
4.59792	-16.3834	4.61597	-16.7535																			4.59792	-42.232			4.62778	-48.663
4.60486	-14.774	4.62292	-15.4731																			4.60486	-40.7141			4.63472	-47.3161
4.61181	-13.1313	4.62986	-14.2042																			4.61181	-39.0872			4.64167	-45.93
4.61875	-11.477	4.63681	-12.9091																			4.61875	-37.3606			4.64861	-44.5029
4.62569	-9.80939	4.64375	-11.6161																			4.62569	-35.5443			4.65556	-43.015
4.63264	-8.13563	4.65069	-10.3003																			4.63264	-33.6219			4.6625	-41.4366
4.63958	-6.42256	4.65764	-8.96491																			4.63958	-31.641			4.66944	-39.8456
4.64653	-4.71286	4.66458	-7.6149																			4.64653	-29.5543			4.67639	-38.1455
4.65347	-2.98889	4.67153	-6.26441																			4.65347	-27.4263			4.68333	-36.3996
4.67431	2.09654	4.67847	-4.92844																			4.66042	-25.2113			4.69028	-34.6002
4.68125	3.79048	4.68542	-3.5809																			4.66736	-22.9386			4.69722	-32.8018
4.68819	5.44503	4.69236	-2.22402																			4.67431	-20.597			4.70417	-30.9546
4.69514	7.09725	4.69931	-0.88689																			4.70208	-10.6952			4.71111	-29.0571
4.70208	8.72753	4.70625	0.450274																			4.70903	-8.1236			4.71806	-27.1471
4.70903	10.3526	4.72708	4.43233																			4.71597	-5.53346			4.725	-25.207
4.71597	11.9738	4.73403	5.72123																			4.72292	-2.93166			4.73194	-23.2473
4.72292	13.5446	4.74097	6.99073																			4.72986	-0.313357			4.73889	-21.2306
4.72986	15.0789	4.74792	8.28246																			4.73681	2.31			4.74583	-19.176
4.73681	16.5985	4.75486	9.56883																			4.74375	4.93671			4.75278	-17.1288
4.74375	18.0832	4.76181	10.8179																			4.75069	7.55362			4.75972	-15.0377
4.75069	19.4857	4.76875	12.0577																			4.75764	10.1674			4.76667	-12.9546
4.75764	20.8587	4.77569	13.2589																			4.76458	12.7696			4.77361	-10.8719
4.76458	22.1831	4.78264	14.4459																			4.77153	15.3566			4.78056	-8.71903
4.77153	23.4801	4.78958	15.5991																			4.77847	17.9255			4.81528	1.935
4.77847	24.7515	4.79653	16.7029																			4.78542	20.4544			4.82222	4.09363
4.78542	25.9629	4.80347	17.8111																			4.79236	22.9538			4.82917	6.23962
4.79236	27.1197	4.81042	18.8733																			4.79931	25.4183			4.83611	8.31582
4.79931	28.193	4.81736	19.9032																			4.80625	27.8415			4.84306	10.3861
4.80625	29.2487	4.82431	20.8952																			4.81319	30.1862			4.85	12.4414
4.81319	30.2458	4.83125	21.8362																			4.82014	32.4797			4.85694	14.4439
4.82014	31.1875	4.83819	22.7271																			4.82708	34.7149			4.86389	16.455
4.82708	32.0698	4.84514	23.6073																			4.83403	36.9056			4.87083	18.3862
4.83403	32.9208	4.85208	24.4248																			4.84097	39.0289			4.87778	20.3451
4.84097	33.7093	4.85903	25.224																			4.84792	41.064			4.88472	22.2385
4.84792	34.4004	4.86597	25.9617																			4.85486	42.9952			4.89167	24.1054
4.85486	35.0554	4.87292	26.6535																			4.86181	44.8598			4.89861	25.9145
4.86181	35.6472	4.87986	27.3051																			4.86875	46.6326			4.90556	27.7021
4.86875	36.1433	4.88681	27.9457																			4.87569	48.2904			4.9125	29.3878
4.87569	36.6302	4.89375	28.5148																			4.88264	49.8557			4.91944	31.0848
4.88264	37.0647	4.90069	29.0509																			4.88958	51.305			4.92639	32.6484
4.88958	37.3757	4.90764	29.5468																			4.89653	52.6547			4.93333	34.1754
4.89653	37.6633	4.91458	29.9768																			4.90347	53.9066			4.94028	35.6893
4.90347	37.8732	4.92153	30.3703																			4.91042	55.0178			4.94722	37.0856
4.91042	38.0066	4.92847	30.7052																			4.91736	56.004			4.95417	38.4107
4.91736	38.0959	4.93542	31.0205																			4.92431	56.8711			4.96111	39.7268
4.92431	38.0943	4.94236	31.2707																			4.93125	57.6302			4.96806	40.9218
4.93125	38.0477	4.94931	31.4819																			4.93819	58.287			4.975	42.0703
4.93819	37.9512	4.95625	31.653																			4.94514	58.8099			4.98194	43.1601
4.94514	37.7821	4.96319	31.7619																			4.95208	59.2035			4.98889	44.2128
4.95208	37.5512	4.97014	31.8289																			4.95903	59.4652			4.99583	45.2073
4.95903	37.2486	4.97708	31.8612																			4.96597	59.6061			5.00278	46.0968
4.96597	36.9112	4.98403	31.8487																			4.97292	59.6703			5.00972	46.9257
4.97292	36.489	4.99097	31.7922																			4.97986	59.6061			5.01667	47.7067
4.97986	35.9786	4.99792	31.6769																			4.98681	59.437			5.02361	48.4133
4.98681	35.4115	5.00486	31.5156																			4.99375	59.158			5.03056	49.0323
4.99375	34.8148	5.01181	31.3238																			5.00069	58.7537			5.0375	49.5734
5.00069	34.1475	5.01875	31.0947																			5.00764	58.2475			5.04444	50.0608
5.00764	33.4261	5.02569	30.8036																			5.01458	57.6633			5.05139	50.4374
5.01458	32.0834	5.03264	30.4608																			5.02153	56.9973			5.05833	50.7333
5.02153	31.1154	5.03958	30.086																			5.02847	56.2465			5.06528	50.9618
5.02847	30.0711	5.04653	29.6763																			5.03542	55.3977			5.07222	51.0854
5.03542	28.9722	5.05347	29.2316																			5.04236	54.5031			5.07917	51.1817
5.04236	27.8646	5.06042	28.737																			5.04931	52.9843			5.08611	51.1937
5.04931	26.6917	5.06736	27.9331																			5.05625	51.3737			5.09306	51.1577
5.05625	25.4666	5.07431	27.4116																			5.06319	49.954			5.1	51.0003
5.06319	24.1942	5.08125	26.8664																			5.07014	48.4532			5.10694	50.7656
5.07014	22.8977	5.08819	26.2886																			5.07708	46.8668			5.11389	50.5123
5.07708	21.5678	5.09514	25.703																			5.08403	45.4151			5.12083	50.1402
5.08403	20.1609	5.10208	25.0542																			5.09097	43.3564			5.12778	49.7382
5.09097	18.7102	5.10903	24.3612																			5.09792	41.6661			5.13472	49.2477
5.09792	17.2336	5.11597	23.5867																			5.10486	39.4879			5.14167	48.6927
5.10486	15.7364	5.12292	22.7801																			5.11181	37.5681			5.14861	48.0625
5.11181	14.2191	5.12986	21.9204																			5.11875	35.3068			5.15556	47.3589
5.11875	12.7	5.13681	21.0027																			5.12569	33.1139			5.1625	46.1387
5.12569	11.1857	5.14375	20.0425																			5.13264	30.8948			5.16944	44.9012
5.13264	9.59628	5.15069	19.0155																			5.13958	28.6285			5.17639	43.7352
5.13958	8.03545	5.15764	17.9484																			5.14653	26.3559			5.18333	42.5242
5.14653	6.46098	5.16458	16.8111																			5.15347	23.9991			5.19028	41.2537
5.15347	4.86717	5.17153	15.6495																			5.16042	21.6672			5.19722	40.0209
5.16042	3.27431	5.17847	14.4326																			5.16736	19.3186			5.20417	38.709
5.16736	1.72402	5.18542	13.2126																			5.17431	16.9679			5.21111	37.3818
5.17431	0.190225	5.19236	11.9705																			5.18125	14.6439			5.21806	35.9849
5.18125	-1.36561	5.19931	10.7202																			5.18819	12.3099			5.225	34.4804
5.18819	-2.9233	5.20625	9.47903																			5.19514	10.0232			5.23194	32.9941
5.19514	-4.46119	5.21319	8.21923																			5.20208	7.74463			5.23889	31.4287
5.20208	-5.95355	5.22014	6.94986																			5.20903	5.45548			5.24583	29.7804
5.20903	-7.39896	5.22708	5.69576																			5.21597	3.25854			5.25278	28.0663
5.21597	-8.84897	5.23403	4.44179																			5.22292	0.990216			5.25972	26.3242
5.22292	-10.2628	5.24097	3.20131																			5.22986	-1.13322			5.26667	24.5463
5.22986	-11.6279	5.24792	1.95911																			5.23681	-3.33529			5.27361	22.8009
5.23681	-12.9861	5.25486	0.736762																			5.24375	-5.37799			5.28056	20.9294
5.24375	-14.2949	5.26181	-0.460396																			5.25069	-7.43499			5.2875	19.0572
5.25069	-15.5284	5.26875	-1.6554																			5.25764	-9.43582			5.29444	17.1556
5.25764	-16.7618	5.27569	-2.82361																			5.26458	-11.3866			5.30139	15.2578
5.26458	-17.9318	5.28264	-3.97413																			5.27153	-13.3524			5.30833	13.3803
5.27153	-19.0711	5.28958	-5.10604																			5.27847	-15.1641			5.31528	11.4115
5.27847	-20.185	5.29653	-6.21411																			5.28542	-16.9548			5.32222	9.47882
5.28542	-21.2778	5.30347	-7.29711																			5.29236	-18.6728			5.32917	7.53622
5.29236	-22.3213	5.31042	-8.37088																			5.29931	-20.3234			5.33611	5.58414
5.29931	-23.3208	5.31736	-9.42601																			5.30625	-21.9467			5.34306	3.60726
5.30625	-24.2464	5.32431	-10.4327																			5.31319	-23.5288			5.35	1.66075
5.31319	-25.1147	5.33125	-11.4082																			5.32014	-25.06			5.35694	-0.295648
5.32014	-25.9783	5.33819	-12.3479																			5.32708	-26.5489			5.36389	-2.22641
5.32708	-26.7464	5.34514	-13.2726																			5.33403	-28.0074			5.37083	-4.1512
5.33403	-27.5161	5.35208	-14.1588																			5.34097	-29.3648			5.37778	-6.084
5.34097	-28.2107	5.35903	-15.041																			5.34792	-30.6868			5.38472	-7.96188
5.34792	-28.8824	5.36597	-15.8808																			5.35486	-31.9315			5.39167	-9.85005
5.35486	-29.4639	5.37292	-16.679																			5.36181	-33.1414			5.39861	-11.7212
5.36181	-29.9879	5.37986	-17.4201																			5.36875	-34.2684			5.40556	-13.5742
5.36875	-30.4408	5.38681	-18.1461																			5.37569	-35.3555			5.4125	-15.35
5.37569	-30.8585	5.39375	-18.8407																			5.38264	-36.3935			5.41944	-17.141
5.38264	-31.1969	5.40069	-19.5045																			5.38958	-37.3704			5.42639	-18.8425
5.38958	-31.4832	5.40764	-20.1308																			5.39653	-38.3042			5.43333	-20.5371
5.39653	-31.6965	5.41458	-20.7068																			5.40347	-39.149			5.44028	-22.1664
5.40347	-31.8968	5.42153	-21.2385																			5.41042	-40.0004			5.44722	-23.7609
5.41042	-32.0315	5.42847	-21.7344																			5.41736	-40.7291			5.45417	-25.3148
5.41736	-32.1042	5.43542	-22.1871																			5.42431	-41.4594			5.46111	-26.7877
5.42431	-32.1032	5.44236	-22.5957																			5.43125	-42.0697			5.46806	-28.2331
5.43125	-32.0873	5.44931	-22.9831																			5.43819	-42.6208			5.475	-29.6432
5.43819	-31.9812	5.45625	-23.3241																			5.44514	-43.1162			5.48194	-30.959
5.44514	-31.7973	5.46319	-23.6145																			5.45208	-43.5619			5.48889	-32.2282
5.45208	-31.5511	5.47014	-23.8646																			5.45903	-43.9936			5.49583	-33.4673
5.45903	-31.2482	5.47708	-24.0564																			5.46597	-44.3049			5.50278	-34.5906
5.46597	-30.8937	5.48403	-24.1933																			5.47292	-44.6023			5.50972	-35.6878
5.47292	-30.5141	5.49097	-24.292																			5.47986	-44.7984			5.51667	-36.6881
5.47986	-30.0308	5.49792	-24.354																			5.48681	-44.9494			5.52361	-37.6449
5.48681	-29.5342	5.50486	-24.3624																			5.49375	-45.0359			5.53056	-38.4798
5.49375	-28.9323	5.51181	-24.3369																			5.50069	-45.0727			5.5375	-39.2562
5.50069	-28.3228	5.51875	-24.2598																			5.50764	-45.0512			5.54444	-39.9685
5.50764	-27.6742	5.52569	-24.1028																			5.51458	-44.9766			5.55139	-40.5917
5.51458	-26.965	5.53264	-23.9337																			5.52153	-44.8715			5.55833	-41.1751
5.52153	-26.2233	5.53958	-23.7129																			5.52847	-44.6793			5.56528	-41.6197
5.52847	-25.4593	5.54653	-23.4578																			5.53542	-44.4312			5.57222	-42.0163
5.53542	-24.631	5.55347	-23.1768																			5.54236	-44.1293			5.57917	-42.3125
5.54236	-23.7336	5.56042	-22.8154																			5.54931	-43.7559			5.58611	-42.5112
5.54931	-22.8415	5.56736	-22.4477																			5.55625	-43.3466			5.59306	-42.6916
5.55625	-21.8837	5.57431	-22.0202																			5.56319	-42.8793			5.6	-42.7404
5.56319	-20.8857	5.58125	-21.5774																			5.57014	-42.3488			5.60694	-42.7786
5.57014	-19.8936	5.58819	-21.0943																			5.57708	-41.7364			5.61389	-42.6876
5.57708	-18.8592	5.59514	-20.5824																			5.58403	-41.0418			5.62083	-42.5378
5.58403	-17.7743	5.60208	-20.0326																			5.59097	-40.3715			5.62778	-42.2517
5.59097	-16.6891	5.60903	-19.439																			5.59792	-39.6298			5.63472	-41.918
5.59792	-15.5781	5.61597	-18.839																			5.60486	-38.8602			5.64167	-41.4358
5.60486	-14.4439	5.62292	-18.1964																			5.61181	-38.0082			5.64861	-40.9637
5.61181	-13.3242	5.62986	-17.5482																			5.61875	-37.1452			5.65556	-40.3587
5.61875	-12.1862	5.63681	-16.8555																			5.62569	-36.2227			5.6625	-39.7144
5.62569	-11.0122	5.64375	-16.1531																			5.63264	-35.246			5.66944	-38.9962
5.63264	-9.84849	5.65069	-15.4267																			5.63958	-34.2106			5.67639	-38.1861
5.63958	-8.68521	5.65764	-14.6736																			5.64653	-33.1128			5.68333	-37.3252
5.64653	-7.51211	5.66458	-13.9211																			5.65347	-32.0226			5.69028	-36.4009
5.65347	-6.3023	5.67153	-13.1518																			5.66042	-30.8669			5.69722	-35.3625
5.66042	-5.15209	5.67847	-12.3598																			5.66736	-29.6923			5.70417	-34.2928
5.66736	-3.96863	5.68542	-11.5437																			5.67431	-28.4685			5.71111	-33.1255
5.67431	-2.77983	5.69236	-10.717																			5.68125	-27.216			5.71806	-31.9678
5.68125	-1.62674	5.69931	-9.88968																			5.68819	-25.9053			5.725	-30.7545
5.68819	-0.467372	5.70625	-9.06346																			5.69514	-24.582			5.73194	-29.4786
5.69514	0.698029	5.71319	-8.23956																			5.70208	-23.2186			5.73889	-28.1039
5.70208	1.84868	5.72014	-7.37462																			5.70903	-21.8659			5.74583	-26.7196
5.70903	2.94159	5.72708	-6.50062																			5.71597	-20.4508			5.75278	-25.2717
5.71597	4.02048	5.73403	-5.64795																			5.72292	-19.0237			5.75972	-23.8229
5.72292	5.1106	5.74097	-4.82728																			5.72986	-17.5579			5.76667	-22.2896
5.72986	6.1615	5.74792	-3.99157																			5.73681	-16.1152			5.77361	-20.7214
5.73681	7.1982	5.75486	-3.16094																			5.74375	-14.6061			5.78056	-19.1228
5.74375	8.22707	5.76181	-2.33794																			5.75069	-13.1072			5.7875	-17.5331
5.75069	9.21873	5.76875	-1.50418																			5.75764	-11.5845			5.79444	-15.928
5.75764	10.1804	5.77569	-0.67265																			5.76458	-10.0487			5.80139	-14.2557
5.76458	11.0915	5.78264	0.117211																			5.77153	-8.57281			5.80833	-12.5833
5.77153	12.0091	5.78958	0.902539																			5.77847	-6.99399			5.81528	-10.8768
5.77847	12.9079	5.79653	1.66993																			5.78542	-5.51386			5.82222	-9.17546
5.78542	13.7569	5.80347	2.45035																			5.79236	-3.92899			5.82917	-7.41543
5.79236	14.5982	5.81042	3.18012																			5.79931	-2.45867			5.83611	-5.66922
5.79931	15.3836	5.81736	3.92784																			5.80625	-0.876553			5.84306	-3.92474
5.80625	16.1279	5.82431	4.64383																			5.81319	0.641376			5.85	-2.20467
5.81319	16.7939	5.83125	5.3437																			5.82014	2.14546			5.85694	-0.486696
5.82014	17.4767	5.83819	6.03443																			5.82708	3.6504			5.86389	1.26058
5.82708	18.1019	5.84514	6.69118																			5.83403	5.07549			5.87083	3.01632
5.83403	18.6936	5.85208	7.34962																			5.84097	6.60373			5.87778	4.7618
5.84097	19.267	5.85903	7.97967																			5.84792	8.03257			5.88472	6.46207
5.84792	19.7917	5.86597	8.59688																			5.85486	9.51812			5.89167	8.15621
5.85486	20.2468	5.87292	9.1698																			5.86181	10.8838			5.89861	9.8458
5.86181	20.6623	5.87986	9.72288																			5.86875	12.3185			5.90556	11.5062
5.86875	21.059	5.88681	10.245																			5.87569	13.6541			5.9125	13.0791
5.87569	21.4482	5.89375	10.7464																			5.88264	14.9616			5.91944	14.6902
5.88264	21.7661	5.90069	11.214																			5.88958	16.2169			5.92639	16.2422
5.88958	22.0386	5.90764	11.6695																			5.89653	17.3893			5.93333	17.7767
5.89653	22.261	5.91458	12.1014																			5.90347	18.636			5.94028	19.2764
5.90347	22.4295	5.92153	12.4837																			5.91042	19.7378			5.94722	20.6987
5.91042	22.5659	5.92847	12.8406																			5.91736	20.8943			5.95417	22.0735
5.91736	22.6657	5.93542	13.1817																			5.92431	21.8918			5.96111	23.4494
5.92431	22.712	5.94236	13.4854																			5.93125	22.9467			5.96806	24.7519
5.93125	22.7574	5.94931	13.7681																			5.93819	23.8992			5.975	26.0307
5.93819	22.7267	5.95625	14.0281																			5.94514	24.8282			5.98194	27.2513
5.94514	22.6278	5.96319	14.2472																			5.95208	25.699			5.98889	28.3798
5.95208	22.4752	5.97014	14.4316																			5.95903	26.4881			5.99583	29.5227
5.95903	22.313	5.97708	14.5934																			5.96597	27.2622			6.00278	30.5934
5.96597	22.0987	5.98403	14.7295																			5.97292	27.9477			6.00972	31.599
5.97292	21.8707	5.99097	14.8339																			5.97986	28.6004			6.01667	32.5517
5.97986	21.5679	5.99792	14.912																			5.98681	29.2035			6.02361	33.4178
5.98681	21.258	6.00486	14.9684																			5.99375	29.7326			6.03056	34.2715
5.99375	20.9032	6.01181	14.9953																			6.00069	30.2164			6.0375	35.0276
6.00069	20.4976	6.01875	14.9986																			6.00764	30.6417			6.04444	35.7207
6.00764	20.0688	6.02569	14.9629																			6.01458	31.0148			6.05139	36.3493
6.01458	19.5752	6.03264	14.9068																			6.02153	31.3245			6.05833	36.9658
6.02153	19.0612	6.03958	14.8161																			6.02847	31.5393			6.06528	37.5052
6.02847	18.5286	6.04653	14.7178																			6.03542	31.7412			6.07222	37.9564
6.03542	17.9659	6.05347	14.5789																			6.04236	31.8251			6.07917	38.3628
6.04236	17.3529	6.06042	14.4235																			6.04931	31.8749			6.08611	38.6878
6.04931	16.7107	6.06736	14.2246																			6.05625	31.8275			6.09306	38.9628
6.05625	16.0362	6.07431	13.9979																			6.06319	31.7216			6.1	39.1484
6.06319	15.3441	6.08125	13.7757																			6.07014	31.539			6.10694	39.2892
6.07014	14.6333	6.08819	13.5341																			6.07708	31.2963			6.11389	39.3745
6.07708	13.8548	6.09514	13.2638																			6.08403	31.002			6.12083	39.3977
6.08403	13.0701	6.10208	12.9719																			6.09097	30.6385			6.12778	39.3166
6.09097	12.2949	6.10903	12.6405																			6.09792	30.2694			6.13472	39.1919
6.09792	11.4508	6.11597	12.3084																			6.10486	29.7879			6.14167	38.9878
6.10486	10.6321	6.12292	11.9505																			6.11181	29.3256			6.14861	38.7261
6.11181	9.76669	6.12986	11.5607																			6.11875	28.7338			6.15556	38.4242
6.11875	8.91846	6.13681	11.1614																			6.12569	28.1478			6.1625	38.0584
6.12569	8.0382	6.14375	10.7464																			6.13264	27.5084			6.16944	37.6086
6.13264	7.13137	6.15069	10.3058																			6.13958	26.8246			6.17639	37.1063
6.13958	6.23138	6.15764	9.84938																			6.14653	26.1072			6.18333	36.559
6.14653	5.33811	6.16458	9.35955																			6.15347	25.2788			6.19028	35.9698
6.15347	4.41786	6.17153	8.87394																			6.16042	24.5105			6.19722	35.3387
6.16042	3.50298	6.17847	8.37122																			6.16736	23.6073			6.20417	34.6348
6.16736	2.55244	6.18542	7.86069																			6.17431	22.7704			6.21111	33.8574
6.17431	1.62739	6.19236	7.32908																			6.18125	21.7996			6.21806	33.0167
6.18125	0.711451	6.19931	6.80133																			6.18819	20.8317			6.225	32.1058
6.18819	-0.225058	6.20625	6.26733																			6.19514	19.8369			6.23194	31.2029
6.19514	-1.13957	6.21319	5.70486																			6.20208	18.8124			6.23889	30.2035
6.20208	-2.06726	6.22014	5.14387																			6.20903	17.7938			6.24583	29.1551
6.20903	-2.99	6.22708	4.58273																			6.21597	16.6858			6.25278	28.0898
6.21597	-3.87604	6.23403	4.02039																			6.22292	15.6488			6.25972	26.972
6.22292	-4.7802	6.24097	3.44832																			6.22986	14.5022			6.26667	25.7847
6.22986	-5.68684	6.24792	2.84994																			6.23681	13.4267			6.27361	24.6121
6.23681	-6.55874	6.25486	2.26998																			6.24375	12.2505			6.28056	23.3734
6.24375	-7.4162	6.26181	1.69194																			6.25069	11.0935			6.2875	22.131
6.25069	-8.24877	6.26875	1.10336																			6.25764	9.94533			6.29444	20.8185
6.25764	-9.02412	6.27569	0.52591																			6.26458	8.78033			6.30139	19.4578
6.26458	-9.83297	6.28264	-0.0505795																			6.27153	7.65534			6.30833	18.1479
6.27153	-10.6324	6.28958	-0.643615																			6.27847	6.44988			6.31528	16.7821
6.27847	-11.387	6.29653	-1.22705																			6.28542	5.2899			6.32222	15.4568
6.28542	-12.1334	6.30347	-1.78114																			6.29236	4.09299			6.32917	14.0484
6.29236	-12.8185	6.31042	-2.34063																			6.29931	2.95904			6.33611	12.6472
6.29931	-13.4803	6.31736	-2.88395																			6.30625	1.77813			6.34306	11.1812
6.30625	-14.1137	6.32431	-3.43315																			6.31319	0.647517			6.35	9.73771
6.31319	-14.7531	6.33125	-3.973																			6.32014	-0.472994			6.35694	8.239
6.32014	-15.3094	6.33819	-4.50104																			6.32708	-1.58175			6.36389	6.74563
6.32708	-15.8344	6.34514	-5.0123																			6.33403	-2.67974			6.37083	5.26143
6.33403	-16.3267	6.35208	-5.51336																			6.34097	-3.79227			6.37778	3.81676
6.34097	-16.8056	6.35903	-6.00481																			6.34792	-4.87766			6.38472	2.33079
6.34792	-17.2567	6.36597	-6.47828																			6.35486	-5.95126			6.39167	0.862155
6.35486	-17.666	6.37292	-6.95502																			6.36181	-6.9989			6.39861	-0.598486
6.36181	-18.0331	6.37986	-7.41704																			6.36875	-8.02821			6.40556	-2.06248
6.36875	-18.3528	6.38681	-7.86018																			6.37569	-9.0322			6.4125	-3.52669
6.37569	-18.6459	6.39375	-8.27318																			6.38264	-10.0154			6.41944	-4.92633
6.38264	-18.9129	6.40069	-8.67112																			6.38958	-10.9702			6.42639	-6.36244
6.38958	-19.1255	6.40764	-9.07736																			6.39653	-11.9098			6.43333	-7.75098
6.39653	-19.3014	6.41458	-9.47149																			6.40347	-12.8037			6.44028	-9.14471
6.40347	-19.4398	6.42153	-9.81726																			6.41042	-13.6987			6.44722	-10.4802
6.41042	-19.5439	6.42847	-10.1246																			6.41736	-14.5331			6.45417	-11.8273
6.41736	-19.6139	6.43542	-10.4347																			6.42431	-15.3722			6.46111	-13.1475
6.42431	-19.6406	6.44236	-10.7321																			6.43125	-16.1425			6.46806	-14.4488
6.43125	-19.6224	6.44931	-11.0097																			6.43819	-16.8971			6.475	-15.6945
6.43819	-19.5717	6.45625	-11.2631																			6.44514	-17.6056			6.48194	-16.9129
6.44514	-19.4903	6.46319	-11.5066																			6.45208	-18.269			6.48889	-18.1197
6.45208	-19.3468	6.47014	-11.712																			6.45903	-18.8789			6.49583	-19.2485
6.45903	-19.1825	6.47708	-11.8784																			6.46597	-19.4714			6.50278	-20.3473
6.46597	-18.9902	6.48403	-12.0367																			6.47292	-20.0141			6.50972	-21.4089
6.47292	-18.774	6.49097	-12.1751																			6.47986	-20.5408			6.51667	-22.3953
6.47986	-18.5408	6.49792	-12.271																			6.48681	-21.187			6.52361	-23.3973
6.48681	-18.2416	6.50486	-12.3834																			6.49375	-21.6482			6.53056	-24.3571
6.49375	-17.9309	6.51181	-12.4445																			6.50069	-22.1639			6.5375	-25.2532
6.50069	-17.5738	6.51875	-12.5091																			6.50764	-22.6753			6.54444	-26.146
6.50764	-17.1837	6.52569	-12.55																			6.51458	-23.0397			6.55139	-26.9505
6.51458	-16.7756	6.53264	-12.5537																			6.52153	-23.3754			6.55833	-27.7011
6.52153	-16.3193	6.53958	-12.5509																			6.52847	-23.664			6.56528	-28.3514
6.52847	-15.87	6.54653	-12.5202																			6.53542	-23.8571			6.57222	-28.9928
6.53542	-15.3841	6.55347	-12.4692																			6.54236	-24.0609			6.57917	-29.6339
6.54236	-14.8696	6.56042	-12.3921																			6.54931	-24.1509			6.58611	-30.218
6.54931	-14.3169	6.56736	-12.2945																			6.55625	-24.2646			6.59306	-30.7187
6.55625	-13.7554	6.57431	-12.1651																			6.56319	-24.2546			6.6	-31.147
6.56319	-13.1692	6.58125	-12.0273																			6.57014	-24.1629			6.60694	-31.5482
6.57014	-12.5588	6.58819	-11.8618																			6.57708	-24.1335			6.61389	-31.8841
6.57708	-11.9281	6.59514	-11.6972																			6.58403	-23.9749			6.62083	-32.1647
6.58403	-11.2919	6.60208	-11.5068																			6.59097	-23.8451			6.62778	-32.3692
6.59097	-10.6301	6.60903	-11.2832																			6.59792	-23.5733			6.63472	-32.5497
6.59792	-9.93531	6.61597	-11.0275																			6.60486	-23.3458			6.64167	-32.6639
6.60486	-9.27847	6.62292	-10.7705																			6.61181	-22.9512			6.64861	-32.7422
6.61181	-8.58039	6.62986	-10.4952																			6.61875	-22.6284			6.65556	-32.7509
6.61875	-7.89431	6.63681	-10.2152																			6.62569	-22.1894			6.6625	-32.6505
6.62569	-7.18309	6.64375	-9.92171																			6.63264	-21.624			6.66944	-32.5014
6.63264	-6.44455	6.65069	-9.60639																			6.63958	-21.1503			6.67639	-32.3177
6.63958	-5.71182	6.65764	-9.27123																			6.64653	-20.4544			6.68333	-32.1042
6.64653	-4.96966	6.66458	-8.92013																			6.65347	-19.8821			6.69028	-31.8393
6.65347	-4.23314	6.67153	-8.56652																			6.66042	-19.1153			6.69722	-31.5067
6.66042	-3.47718	6.67847	-8.20061																			6.66736	-18.4465			6.70417	-31.114
6.66736	-2.71529	6.68542	-7.82189																			6.67431	-17.6468			6.71111	-30.6942
6.67431	-1.98319	6.69236	-7.44585																			6.68125	-16.8857			6.71806	-30.2318
6.68125	-1.26182	6.69931	-7.05045																			6.68819	-16.0196			6.725	-29.6991
6.68819	-0.53388	6.70625	-6.65308																			6.69514	-15.0614			6.73194	-29.1193
6.69514	0.183115	6.71319	-6.24613																			6.70208	-14.17			6.73889	-28.4957
6.70208	0.866885	6.72014	-5.83501																			6.70903	-13.1789			6.74583	-27.8368
6.70903	1.58854	6.72708	-5.42177																			6.71597	-12.2051			6.75278	-27.1266
6.71597	2.2644	6.73403	-5.00435																			6.72292	-11.1793			6.75972	-26.3591
6.72292	2.95849	6.74097	-4.56188																			6.72986	-10.1288			6.76667	-25.5573
6.72986	3.62185	6.74792	-4.13181																			6.73681	-9.09457			6.77361	-24.7679
6.73681	4.27832	6.75486	-3.6983																			6.74375	-7.97195			6.78056	-23.9105
6.74375	4.91451	6.76181	-3.26127																			6.75069	-6.85274			6.7875	-23.0143
6.75069	5.54594	6.76875	-2.82634																			6.75764	-5.80595			6.79444	-22.1085
6.75764	6.14972	6.77569	-2.41075																			6.76458	-4.59604			6.80139	-21.1481
6.76458	6.77506	6.78264	-1.98228																			6.77153	-3.55024			6.80833	-20.1619
6.77153	7.35974	6.78958	-1.57056																			6.77847	-2.30068			6.81528	-19.1521
6.77847	7.90529	6.79653	-1.13675																			6.78542	-1.26014			6.82222	-18.1248
6.78542	8.46684	6.80347	-0.717472																			6.79236	0.0142259			6.82917	-17.0511
6.79236	8.98475	6.81042	-0.3013																			6.79931	1.06677			6.83611	-15.9838
6.79931	9.48709	6.81736	0.112228																			6.80625	2.35026			6.84306	-14.8765
6.80625	9.95721	6.82431	0.512957																			6.84097	8.01472			6.85	-13.7497
6.81319	10.4017	6.83125	0.916226																			6.84792	8.96454			6.85694	-12.6022
6.82014	10.8399	6.83819	1.30716																			6.85486	10.1681			6.86389	-11.4694
6.82708	11.2474	6.84514	1.70361																			6.86181	11.0714			6.87083	-10.3337
6.83403	11.6108	6.85208	2.08821																			6.86875	12.2229			6.87778	-9.17561
6.84097	11.9744	6.85903	2.45152																			6.87569	13.2078			6.88472	-8.00404
6.84792	12.3099	6.86597	2.81524																			6.88264	14.0152			6.89167	-6.84869
6.85486	12.6397	6.87292	3.17128																			6.88958	15.0681			6.89861	-5.68548
6.86181	12.9051	6.87986	3.51743																			6.89653	15.8276			6.90556	-4.52347
6.86875	13.1237	6.88681	3.83289																			6.90347	16.8006			6.9125	-3.38036
6.87569	13.3504	6.89375	4.14101																			6.91042	17.5485			6.91944	-2.19923
6.88264	13.5422	6.90069	4.44401																			6.91736	18.4273			6.92639	-1.02192
6.88958	13.7253	6.90764	4.73648																			6.92431	19.1368			6.93333	0.148069
6.89653	13.8549	6.91458	5.00374																			6.93125	19.9128			6.94028	1.31711
6.90347	13.9546	6.92153	5.26311																			6.93819	20.6111			6.94722	2.4187
6.91042	14.0426	6.92847	5.52457																			6.94514	21.2402			6.95417	3.56554
6.91736	14.0867	6.93542	5.76214																			6.95208	21.8468			6.96111	4.63418
6.92431	14.0975	6.94236	5.98719																			6.95903	22.401			6.96806	5.7423
6.93125	14.089	6.94931	6.19031																			6.96597	22.8843			6.975	6.80725
6.93819	14.0337	6.95625	6.38957																			6.97292	23.3811			6.98194	7.86903
6.94514	13.9406	6.96319	6.56222																			6.97986	23.7394			6.98889	8.8883
6.95208	13.8448	6.97014	6.72671																			6.98681	24.1613			6.99583	9.88884
6.95903	13.7311	6.97708	6.88511																			6.99375	24.3928			7.00278	10.8674
6.96597	13.5839	6.98403	7.02065																			7.00069	24.6531			7.00972	11.8314
6.97292	13.4138	6.99097	7.13501																			7.00764	24.9337			7.01667	12.7684
6.97986	13.2011	6.99792	7.23656																			7.01458	24.9775			7.02361	13.6531
6.98681	12.9734	7.00486	7.30997																			7.02153	25.1423			7.03056	14.5387
6.99375	12.7235	7.01181	7.38195																			7.02847	25.0649			7.0375	15.3327
7.00069	12.4533	7.01875	7.44252																			7.03542	25.1113			7.04444	16.106
7.00764	12.1457	7.02569	7.48859																			7.04236	24.9192			7.05139	16.8776
7.01458	11.7871	7.03264	7.51462																			7.04931	24.8695			7.05833	17.5897
7.02153	11.4638	7.03958	7.53527																			7.05625	24.5701			7.06528	18.2738
7.02847	11.0614	7.04653	7.52527																			7.06319	24.337			7.07222	18.9453
7.03542	10.683	7.05347	7.51595																			7.07014	24.1873			7.07917	19.5938
7.04236	10.2825	7.06042	7.4862																			7.07708	23.7454			7.08611	20.1799
7.04931	9.84665	7.06736	7.45198																			7.08403	23.5101			7.09306	20.7068
7.05625	9.39752	7.07431	7.40909																			7.09097	22.9851			7.1	21.2169
7.06319	8.94088	7.08125	7.33984																			7.09792	22.6417			7.10694	21.6846
7.07014	8.47401	7.08819	7.26588																			7.10486	22.0411			7.11389	22.1093
7.07708	7.95972	7.09514	7.19212																			7.11181	21.5977			7.12083	22.5103
7.08403	7.48888	7.10208	7.10653																			7.11875	20.9309			7.12778	22.8535
7.09097	6.98872	7.10903	6.9983																			7.12569	20.3223			7.13472	23.1525
7.09792	6.46408	7.11597	6.87478																			7.13264	19.7878			7.14167	23.4012
7.10486	5.92927	7.12292	6.74811																			7.13958	19.0411			7.14861	23.6204
7.11181	5.37752	7.12986	6.62887																			7.14653	18.4383			7.15556	23.8159
7.11875	4.80459	7.13681	6.48239																			7.15347	17.6527			7.1625	23.9333
7.12569	4.2385	7.14375	6.31447																			7.16042	16.9038			7.16944	24.0135
7.13264	3.67113	7.15069	6.15377																			7.16736	16.0889			7.17639	24.039
7.13958	3.08334	7.15764	5.97573																			7.17431	15.1123			7.18333	24.0552
7.14653	2.49478	7.16458	5.79126																			7.18125	14.287			7.19028	24.039
7.15347	1.88477	7.17153	5.61148																			7.18819	13.4501			7.19722	23.9208
7.16042	1.30019	7.17847	5.40433																			7.19514	12.6076			7.20417	23.8089
7.16736	0.719391	7.18542	5.20237																			7.20208	11.6988			7.21111	23.6386
7.17431	0.128071	7.19236	4.99824																			7.20903	10.8321			7.21806	23.4616
7.18125	-0.453863	7.19931	4.78152																			7.21597	9.99451			7.225	23.2423
7.18819	-1.02191	7.20625	4.56662																			7.22292	9.19637			7.23194	22.943
7.19514	-1.6006	7.21319	4.3477																			7.22986	8.35687			7.23889	22.6641
7.20208	-2.15923	7.22014	4.11152																			7.23681	7.55293			7.24583	22.3225
7.20903	-2.74184	7.22708	3.87471																			7.24375	6.71514			7.25278	21.9104
7.21597	-3.29846	7.23403	3.62189																			7.25069	5.90226			7.25972	21.476
7.22292	-3.86923	7.24097	3.37062																			7.25764	5.08096			7.26667	21.004
7.22986	-4.39118	7.24792	3.11906																			7.26458	4.2863			7.27361	20.4715
7.23681	-4.92272	7.25486	2.86085																			7.27153	3.47648			7.28056	19.9213
7.24375	-5.43787	7.26181	2.59459																			7.27847	2.68524			7.2875	19.3449
7.25069	-5.96236	7.26875	2.3278																			7.28542	1.83247			7.29444	18.7582
7.25764	-6.46138	7.27569	2.05222																			7.29236	1.06844			7.30139	18.15
7.26458	-6.94815	7.28264	1.78242																			7.29931	0.233657			7.30833	17.4833
7.27153	-7.40563	7.28958	1.49462																			7.30625	-0.499963			7.31528	16.8035
7.27847	-7.84979	7.29653	1.22946																			7.31319	-1.26005			7.32222	16.0784
7.28542	-8.31193	7.30347	0.95611																			7.32014	-1.99596			7.32917	15.3278
7.29236	-8.72863	7.31042	0.670991																			7.32708	-2.72022			7.33611	14.5622
7.29931	-9.12128	7.31736	0.396264																			7.33403	-3.4272			7.34306	13.7786
7.30625	-9.50758	7.32431	0.124968																			7.34097	-4.08625			7.35	12.9642
7.31319	-9.88471	7.33125	-0.143321																			7.34792	-4.75563			7.35694	12.1406
7.32014	-10.2406	7.33819	-0.412107																			7.35486	-5.38246			7.36389	11.2958
7.32708	-10.5702	7.34514	-0.678899																			7.36181	-6.03631			7.37083	10.4679
7.33403	-10.8938	7.35208	-0.961956																			7.36875	-6.62644			7.37778	9.55908
7.34097	-11.1675	7.35903	-1.22092																			7.37569	-7.22165			7.38472	8.64314
7.34792	-11.4618	7.36597	-1.48479																			7.38264	-7.81347			7.39167	7.7202
7.35486	-11.7229	7.37292	-1.74774																			7.38958	-8.36109			7.39861	6.82551
7.36181	-11.9526	7.37986	-1.99347																			7.39653	-8.87109			7.40556	5.92437
7.36875	-12.1425	7.38681	-2.24127																			7.40347	-9.37872			7.4125	4.99532
7.37569	-12.3165	7.39375	-2.47548																			7.41042	-9.83791			7.41944	4.05287
7.38264	-12.4531	7.40069	-2.71535																			7.41736	-10.3104			7.42639	3.09868
7.38958	-12.5459	7.40764	-2.94404																			7.42431	-10.7024			7.43333	2.19382
7.39653	-12.6338	7.41458	-3.15846																			7.43125	-11.1374			7.44028	1.2359
7.40347	-12.6787	7.42153	-3.36318																			7.43819	-11.529			7.44722	0.271225
7.41042	-12.7253	7.42847	-3.57983																			7.44514	-11.9092			7.45417	-0.654916
7.41736	-12.7467	7.43542	-3.78806																			7.45208	-12.2732			7.46111	-1.61532
7.42431	-12.761	7.44236	-3.9863																			7.45903	-12.6151			7.46806	-2.51108
7.43125	-12.7429	7.44931	-4.17249																			7.46597	-12.9545			7.475	-3.4095
7.43819	-12.6965	7.45625	-4.35128																			7.47292	-13.2757			7.48194	-4.30569
7.44514	-12.637	7.46319	-4.50164																			7.47986	-13.5746			7.48889	-5.1538
7.45208	-12.5527	7.47014	-4.66581																			7.48681	-13.8507			7.49583	-5.99736
7.45903	-12.4476	7.47708	-4.80277																			7.49375	-14.1079			7.50278	-6.85505
7.46597	-12.3091	7.48403	-4.9407																			7.50069	-14.3527			7.50972	-7.69438
7.47292	-12.1535	7.49097	-5.06929																			7.50764	-14.5604			7.51667	-8.48086
7.47986	-11.9852	7.49792	-5.19744																			7.51458	-14.7534			7.52361	-9.28576
7.48681	-11.8067	7.50486	-5.30713																			7.52153	-14.9295			7.53056	-10.0715
7.49375	-11.5896	7.51181	-5.40691																			7.52847	-15.0786			7.5375	-10.8318
7.50069	-11.3424	7.51875	-5.50299																			7.53542	-15.2052			7.54444	-11.5863
7.50764	-11.0925	7.52569	-5.57344																			7.54236	-15.3103			7.55139	-12.3063
7.51458	-10.8362	7.53264	-5.64225																			7.54931	-15.4032			7.55833	-13.0053
7.52153	-10.5401	7.53958	-5.70113																			7.55625	-15.466			7.56528	-13.665
7.52847	-10.2301	7.54653	-5.7564																			7.56319	-15.5218			7.57222	-14.3103
7.53542	-9.92826	7.55347	-5.79495																			7.57014	-15.5626			7.57917	-14.8964
7.54236	-9.60226	7.56042	-5.85087																			7.57708	-15.5767			7.58611	-15.449
7.54931	-9.25803	7.56736	-5.87402																			7.58403	-15.583			7.59306	-15.9877
7.55625	-8.87031	7.57431	-5.88338																			7.59097	-15.5398			7.6	-16.4551
7.56319	-8.48749	7.58125	-5.88742																			7.59792	-15.4978			7.60694	-16.9363
7.57014	-8.0949	7.58819	-5.88318																			7.60486	-15.4129			7.61389	-17.3633
7.57708	-7.69718	7.59514	-5.85516																			7.61181	-15.3103			7.62083	-17.7562
7.58403	-7.25819	7.60208	-5.82392																			7.61875	-15.1836			7.62778	-18.1087
7.59097	-6.83242	7.60903	-5.78486																			7.62569	-15.0317			7.63472	-18.4684
7.59792	-6.39748	7.61597	-5.75023																			7.63264	-14.8516			7.64167	-18.7509
7.60486	-5.93232	7.62292	-5.6907																			7.63958	-14.6581			7.64861	-19.0223
7.61181	-5.47237	7.62986	-5.63172																			7.64653	-14.4435			7.65556	-19.2159
7.61875	-5.0015	7.63681	-5.56789																			7.65347	-14.2175			7.6625	-19.3874
7.62569	-4.52586	7.64375	-5.49392																			7.66042	-13.9681			7.66944	-19.5301
7.63264	-4.04469	7.65069	-5.40851																			7.66736	-13.7026			7.67639	-19.6257
7.63958	-3.5432	7.65764	-5.31709																			7.67431	-13.3824			7.68333	-19.7161
7.64653	-3.05173	7.66458	-5.22105																			7.68125	-13.0794			7.69028	-19.7749
7.65347	-2.57312	7.67153	-5.11401																			7.68819	-12.7552			7.69722	-19.7686
7.66042	-2.07765	7.67847	-5.0029																			7.69514	-12.4114			7.70417	-19.7447
7.66736	-1.59734	7.68542	-4.87982																			7.70208	-12.0521			7.71111	-19.6961
7.67431	-1.10892	7.69236	-4.74686																			7.70903	-11.6708			7.71806	-19.6122
7.68125	-0.615531	7.69931	-4.61614																			7.71597	-11.2833			7.725	-19.4818
7.68819	-0.13158	7.70625	-4.46831																			7.72292	-10.8892			7.73194	-19.3077
7.69514	0.331093	7.71319	-4.33961																			7.72986	-10.4694			7.73889	-19.0804
7.70208	0.812799	7.72014	-4.18623																			7.73681	-10.0322			7.74583	-18.8411
7.70903	1.27568	7.72708	-4.05007																			7.74375	-9.58496			7.75278	-18.571
7.71597	1.76488	7.73403	-3.88626																			7.75069	-9.11625			7.75972	-18.2521
7.72292	2.23546	7.74097	-3.73543																			7.75764	-8.63664			7.76667	-17.9288
7.72986	2.66872	7.74792	-3.57282																			7.76458	-8.14907			7.77361	-17.5613
7.73681	3.11799	7.75486	-3.4176																			7.77153	-7.63966			7.78056	-17.1771
7.74375	3.53846	7.76181	-3.25494																			7.77847	-7.13857			7.7875	-16.7437
7.75069	3.95423	7.76875	-3.088																			7.78542	-6.61958			7.79444	-16.3537
7.75764	4.34484	7.77569	-2.93016																			7.79236	-6.10009			7.80139	-15.8878
7.76458	4.7423	7.78264	-2.76641																			7.79931	-5.58817			7.80833	-15.4218
7.77153	5.11361	7.78958	-2.59901																			7.80625	-5.05139			7.81528	-14.8902
7.77847	5.49296	7.79653	-2.43733																			7.81319	-4.53186			7.82222	-14.3782
7.78542	5.8527	7.80347	-2.27436																			7.82014	-4.00097			7.82917	-13.8334
7.79236	6.19798	7.81042	-2.11765																			7.82708	-3.46065			7.83611	-13.3012
7.79931	6.53034	7.81736	-1.95788																			7.83403	-2.92897			7.84306	-12.729
7.80625	6.85474	7.82431	-1.79086																			7.84097	-2.37089			7.85	-12.1341
7.81319	7.15711	7.83125	-1.63475																			7.84792	-1.82826			7.85694	-11.5082
7.82014	7.43559	7.83819	-1.47384																			7.85486	-1.26729			7.86389	-10.9018
7.82708	7.71136	7.84514	-1.3251																			7.86181	-0.767267			7.87083	-10.2671
7.83403	7.98242	7.85208	-1.17147																			7.86875	-0.205877			7.87778	-9.57703
7.84097	8.22306	7.85903	-1.02916																			7.87569	0.32114			7.88472	-8.90946
7.84792	8.44024	7.86597	-0.879735																			7.88264	0.868299			7.89167	-8.24032
7.85486	8.62829	7.87292	-0.744926																			7.88958	1.3972			7.89861	-7.5484
7.86181	8.81576	7.87986	-0.612544																			7.89653	1.87944			7.90556	-6.88389
7.86875	8.97992	7.88681	-0.478846																			7.90347	2.41525			7.9125	-6.15997
7.87569	9.13666	7.89375	-0.352704																			7.91042	2.90511			7.91944	-5.46291
7.88264	9.26124	7.90069	-0.225097																			7.91736	3.42072			7.92639	-4.78712
7.88958	9.36908	7.90764	-0.104384																			7.92431	3.87588			7.93333	-4.0825
7.89653	9.47174	7.91458	0.00730614																			7.93125	4.36868			7.94028	-3.34708
7.90347	9.53842	7.92153	0.122201																			7.93819	4.82776			7.94722	-2.6374
7.91042	9.59911	7.92847	0.233911																			7.94514	5.28446			7.95417	-1.92114
7.91736	9.62271	7.93542	0.340879																			7.95208	5.72531			7.96111	-1.22024
7.92431	9.64787	7.94236	0.446162																			7.95903	6.11768			7.96806	-0.511581
7.93125	9.63629	7.94931	0.537605																			7.96597	6.53336			7.975	0.212499
7.93819	9.6474	7.95625	0.624029																			7.97292	6.8512			7.98194	0.880608
7.94514	9.62249	7.96319	0.714907																			7.97986	7.23437			7.98889	1.57848
7.95208	9.584	7.97014	0.799339																			7.98681	7.53284			7.99583	2.23103
7.95903	9.50861	7.97708	0.881858																			7.99375	7.87597			8.00278	2.91038
7.96597	9.43581	7.98403	0.938744																			8.00069	8.17361			8.00972	3.56694
7.97292	9.36118	7.99097	0.996435																			8.00764	8.44601			8.01667	4.18883
7.97986	9.25943	7.99792	1.04313																			8.01458	8.7045			8.02361	4.83181
7.98681	9.13977	8.00486	1.09066																			8.02153	8.95004			8.03056	5.4445
7.99375	9.01394	8.01181	1.13511																			8.02847	9.1824			8.0375	6.06533
8.00069	8.86795	8.01875	1.17542																			8.03542	9.38676			8.04444	6.66719
8.00764	8.70206	8.02569	1.2046																			8.04236	9.57046			8.05139	7.25262
8.01458	8.53138	8.03264	1.22821																			8.04931	9.71061			8.05833	7.79754
8.02153	8.33724	8.03958	1.2461																			8.05625	9.84349			8.06528	8.31978
8.02847	7.97975	8.04653	1.25445																			8.06319	9.94553			8.07222	8.83761
8.03542	7.6209	8.05347	1.26683																			8.07014	10.0411			8.07917	9.32928
8.04236	7.26193	8.06042	1.27286																			8.07708	10.1182			8.08611	9.76838
8.04931	6.90196	8.06736	1.25974																			8.08403	10.1905			8.09306	10.2164
8.05625	6.54221	8.07431	1.24142																			8.09097	10.202			8.1	10.6433
8.06319	6.18226	8.08125	1.19677																			8.09792	10.2156			8.10694	11.0717
8.07014	5.82173	8.08819	1.15143																			8.10486	10.1746			8.11389	11.4342
8.07708	5.46175	8.09514	1.10543																			8.11181	10.1453			8.12083	11.7992
8.08403	5.10138	8.10208	1.05899																			8.11875	10.0523			8.12778	12.1325
8.09097	4.74172	8.10903	1.01206																			8.12569	9.9557			8.13472	12.4612
8.09792	4.3818	8.11597	0.964836																			8.13264	9.83939			8.14167	12.7704
8.10486	4.02273	8.12292	0.917251																			8.13958	9.68967			8.14861	12.9958
8.11181	3.66352	8.12986	0.869499																			8.14653	9.53783			8.15556	13.2268
8.11875	3.30524	8.13681	0.821492																			8.15347	9.33707			8.1625	13.4483
8.12569	2.94741	8.14375	0.773414																			8.16042	9.14016			8.16944	13.6301
8.13264	2.58955	8.15069	0.725237																			8.16736	8.89847			8.17639	13.8027
8.13958	2.23271	8.15764	0.676926																			8.17431	8.67884			8.18333	13.9395
8.14653	1.8759	8.16458	0.628654																			8.18125	8.3996			8.19028	14.0243
8.15347	1.52016	8.17153	0.580311																			8.18819	8.12417			8.19722	14.0905
8.16042	1.16447	8.17847	0.53206																			8.19514	7.83976			8.20417	14.1215
8.16736	0.809879	8.18542	0.483786																			8.20208	7.54417			8.21111	14.1182
8.17431	0.455368	8.19236	0.435648																			8.20903	7.25145			8.21806	14.0992
8.18125	0.101966	8.19931	0.387525																			8.21597	6.89863			8.225	14.0649
8.18819	-0.250831	8.20625	0.339572																			8.22292	6.53413			8.23194	13.9855
8.19514	-0.603526	8.21319	0.291732																			8.22986	6.16108			8.23889	13.8671
8.20208	-0.955102	8.22014	0.243951																			8.23681	5.77912			8.24583	13.7662
8.20903	-1.30657	8.22708	0.196375																			8.24375	5.39007			8.25278	13.6423
8.21597	-1.65692	8.23403	0.148878																			8.25069	4.9941			8.25972	13.4922
8.22292	-2.00717	8.24097	0.101604																			8.25764	4.59135			8.26667	13.3049
8.22986	-2.3563	8.24792	0.0544235																			8.26458	4.18368			8.27361	13.0995
8.23681	-2.70533	8.25486	0.00747925																			8.27153	3.77063			8.28056	12.8774
8.24375	-3.05326	8.26181	-0.0393593																			8.27847	3.35411			8.2875	12.6148
8.25069	-3.40058	8.26875	-0.085953																			8.28542	2.93362			8.29444	12.334
8.25764	-3.74782	8.27569	-0.132366																			8.29236	2.51108			8.30139	12.0052
8.26458	-4.09397	8.28264	-0.178661																			8.29931	2.08598			8.30833	11.688
8.27153	-4.44004	8.28958	-0.224703																			8.30625	1.66024			8.31528	11.0944
8.27847	-4.78504	8.29653	-0.270624																			8.31319	1.23396			8.32222	10.5006
8.28542	-5.12997	8.30347	-0.316288																			8.32014	0.807231			8.32917	9.9052
8.29236	-5.47384	8.31042	-0.361828																			8.32708	0.381976			8.33611	9.31008
8.29931	-5.81765	8.31736	-0.40711																			8.33403	-0.0423227			8.34306	8.71373
8.30625	-6.16042	8.32431	-0.452267																			8.34097	-0.463749			8.35	8.11806
8.31319	-6.50266	8.33125	-0.497168																			8.34792	-0.882812			8.35694	7.52233
8.32014	-6.84485	8.33819	-0.541877																			8.35486	-1.29761			8.36389	6.92583
8.32708	-7.18603	8.34514	-0.586461																			8.36181	-1.70863			8.37083	6.33039
8.33403	-7.52718	8.35208	-0.630792																			8.36875	-2.11401			8.37778	5.73439
8.34097	-7.86734	8.35903	-0.674997																			8.37569	-2.51363			8.38472	5.13962
8.34792	-8.20748																					8.38264	-2.90736			8.39167	4.54446
8.35486	-8.54664																					8.38958	-3.29338			8.39861	3.95067
8.36181	-8.8858																					8.39653	-3.67209			8.40556	3.35661
																						8.40347	-4.04172			8.4125	2.76404
																						8.41042	-4.40263			8.41944	2.17213
																						8.41736	-4.75309			8.42639	1.58008
																						8.42431	-5.09341			8.43333	0.989615
																						8.43125	-5.42192			8.44028	0.399063
																						8.43819	-5.73843			8.44722	-0.189856
																						8.44514	-6.04266

## Sheet: Fig1_B-C-D
B. Duration	DC	0.25h	0.5h	1h	3h		C. Irradiance	DC	10000000000000	100000000000000	1000000000000000		D. Photon density	DC	1.8e+16	1.8e+17	9e+17	1.8e+18	3.6e+18	1.08e+19
	-0.319	-2.119	-2.24	-1.76	-2.84			-0.319	-2.12	-2.24	-2.24			-0.319	-2.12	-2.24	-2.119	-2.24	-1.76	-2.84
	-0.92	-1.12	-2.959	-1.719	-3.199			-0.92	-1.159	-2.04	-2.959			-0.92	-1.159	-2.04	-1.12	-2.959	-1.719	-3.199
	-0.6	-2.16	-0.96	-2.199	-2.04			-0.6	-0.719	-1.28	-0.96			-0.6	-0.719	-1.28	-2.16	-0.96	-2.1998	-2.04
	0.64	-1.08	-1.4	-1.919	-2.84			0.64	0.399	-1.12	-1.4			0.64	0.399	-1.12	-1.08	-1.4	-1.919	-2.84
	-0.84		-1.56	-1.48	-2.719			-0.84	-0.68	-1.96	-1.56			-0.84	-0.68	-1.96		-1.56	-1.48	-2.719
	0.84		-2.88	-3.68	-2.36			0.84	1		-2.88			0.84	1			-2.88	-3.68	-2.36
	0.159		-2.36	-2.44				0.159			-2.36			0.159				-2.36	-2.44
	-0.28							-0.28						-0.28
	-0.56							-0.56						-0.56
	-0.639							-0.639						-0.639
	0.6							0.6						0.6
	-0.199							-0.199						-0.199
	0.439							0.439						0.439
	-0.199							-0.199						-0.199
	-0.479							-0.479						-0.479
	0.159							0.159						0.159
	-0.08							-0.08						-0.08
	DC	0.25h	0.5h	1h	3h			DC	10000000000000	100000000000000	1000000000000000			DC	1.8e+16	1.8e+17	9e+17	1.8e+18	3.6e+18	1.08e+19
Mean	-0.134	-1.62	-2.051	-2.171	-2.666		Mean	-0.134118	-0.546	-1.728	-2.051		Mean	-0.134	-0.546	-1.728	-1.62	-2.051	-2.171	-2.666
SEM	0.129	0.3	0.288	0.278	0.166		SEM	0.129294	0.454	0.221	0.288		SEM	0.129	0.454	0.221	0.3	0.288	0.278	0.166
n	17	4	7	7	6		n	17	6	5	7		n	17	6	5	4	7	7	6

## Sheet: Fig2_A
395 nm				465 nm				520 nm
X_DC	Y_DC	X_Stim	Y_Stim	X_DC	Y_DC	X_Stim	Y_Stim	X_DC	Y_DC	X_Stim	Y_Stim
1.40972	-190.374	1.36319	-113.34	1.40972	-190.374	1.35972	-163.307	1.40972	-190.374	1.35972	-134.742
1.48125	-94.1706	1.43241	-94.2857	1.48125	-94.1706	1.43028	-120.647	1.48125	-94.1706	1.43028	-94.588
1.55278	3.44769	1.50162	-49.2923	1.55278	3.44769	1.50083	-61.1742	1.55278	3.44769	1.50083	-36.0605
1.6243	94.0953	1.57084	11.0877	1.6243	94.0953	1.57139	6.67562	1.6243	94.0953	1.57139	31.1718
1.69583	168.926	1.64005	76.1882	1.69583	168.926	1.64194	74.364	1.69583	168.926	1.64194	97.1677
1.76736	217.998	1.70927	134.784	1.76736	217.998	1.7125	132.597	1.76736	217.998	1.7125	151.032
1.83889	222.71	1.77848	170.004	1.83889	222.71	1.78305	169.44	1.83889	222.71	1.78305	176.225
1.91041	179.736	1.8477	174.702	1.91041	179.736	1.85361	177.168	1.91041	179.736	1.85361	167.069
1.98194	98.8069	1.91691	146.171	1.98194	98.8069	1.92416	152.497	1.98194	98.8069	1.92416	124.107
2.05347	-1.51134	1.98613	89.4717	2.05347	-1.51134	1.99472	100.04	2.05347	-1.51134	1.99472	56.9463
2.125	-99.5987	2.05534	15.3346	2.125	-99.5987	2.06528	28.5597	2.125	-99.5987	2.06528	-18.7047
2.19653	-176.232	2.12456	-64.0204	2.19653	-176.232	2.13583	-45.8542	2.19653	-176.232	2.13583	-90.6928
2.26805	-217.911	2.19377	-131.337	2.26805	-217.911	2.20639	-108.328	2.26805	-217.911	2.20639	-146.734
2.33958	-216.217	2.26299	-174.603	2.33958	-216.217	2.27694	-150.763	2.33958	-216.217	2.27694	-180.494
2.41111	-170.567	2.3322	-186.215	2.41111	-170.567	2.3475	-167.554	2.41111	-170.567	2.3475	-180.043
2.48264	-88.7706	2.40142	-165.471	2.48264	-88.7706	2.41805	-148.228	2.48264	-88.7706	2.41805	-142.311
2.55416	13.8158	2.47063	-114.299	2.55416	13.8158	2.48861	-95.7556	2.55416	13.8158	2.48861	-74.1061
2.62569	115.585	2.53985	-42.6114	2.62569	115.585	2.55917	-15.2016	2.62569	115.585	2.55917	8.85794
2.69722	194.782	2.60907	38.9046	2.69722	194.782	2.62972	80.7819	2.69722	194.782	2.62972	90.605
2.76875	233.495	2.67828	115.394	2.76875	233.495	2.70028	172.363	2.76875	233.495	2.70028	156.634
2.84028	224.088	2.7475	172.001	2.84028	224.088	2.77083	238.989	2.84028	224.088	2.77083	193.075
2.9118	170.756	2.81671	200.669	2.9118	170.756	2.84139	262.714	2.9118	170.756	2.84139	189.907
2.98333	87.3957	2.88593	195.255	2.98333	87.3957	2.91194	234.356	2.98333	87.3957	2.91194	150.415
3.05486	-7.17454	2.95514	156.961	3.05486	-7.17454	2.9825	160.066	3.05486	-7.17454	2.9825	88.4833
3.12639	-94.5344	3.02436	92.2641	3.12639	-94.5344	3.05305	61.8015	3.12639	-94.5344	3.05305	17.8502
3.19792	-160.652	3.09357	13.703	3.19792	-160.652	3.12361	-41.1617	3.19792	-160.652	3.12361	-52.9069
3.26944	-195.855	3.16279	-63.9832	3.26944	-195.855	3.19417	-126.967	3.26944	-195.855	3.19417	-111.86
3.34097	-196.121	3.232	-126.981	3.34097	-196.121	3.26472	-182.429	3.34097	-196.121	3.26472	-149.463
3.4125	-162.599	3.30122	-166.189	3.4125	-162.599	3.33528	-200.382	3.4125	-162.599	3.33528	-160.01
3.48403	-103.591	3.37043	-176.103	3.48403	-103.591	3.40583	-184.861	3.48403	-103.591	3.40583	-142.297
3.55555	-32.4113	3.43965	-156.962	3.55555	-32.4113	3.47639	-139.579	3.55555	-32.4113	3.47639	-99.8002
3.62708	50.5223	3.50886	-112.439	3.62708	50.5223	3.54694	-74.001	3.62708	50.5223	3.54694	-39.2196
3.69861	131.133	3.57808	-50.3682	3.69861	131.133	3.6175	2.03407	3.69861	131.133	3.6175	28.6467
3.77014	189.553	3.64729	18.6091	3.77014	189.553	3.68805	73.8147	3.77014	189.553	3.68805	90.6414
3.84167	210.948	3.71651	83.0288	3.84167	210.948	3.75861	129.9	3.84167	210.948	3.75861	135.224
3.91319	192.681	3.78573	131.433	3.91319	192.681	3.82917	160.333	3.91319	192.681	3.82917	153.784
3.98472	140.571	3.85494	156.528	3.98472	140.571	3.89972	158.615	3.98472	140.571	3.89972	144.338
4.05625	62.0979	3.92416	154.15	4.05625	62.0979	3.97028	124.808	4.05625	62.0979	3.97028	110.132
4.12778	-26.2893	3.99337	126.325	4.12778	-26.2893	4.04083	65.113	4.12778	-26.2893	4.04083	59.2333
4.1993	-109.407	4.06259	78.4041	4.1993	-109.407	4.11139	-6.6221	4.1993	-109.407	4.11139	1.60856
4.27083	-157.734	4.1318	20.4426	4.27083	-157.734	4.18194	-78.6093	4.27083	-157.734	4.18194	-52.4636
4.34236	-170.938	4.20102	-38.664	4.34236	-170.938	4.2525	-135.262	4.34236	-170.938	4.2525	-95.1754
4.41389	-155.444	4.27023	-89.3222	4.41389	-155.444	4.32306	-158.489	4.41389	-155.444	4.32306	-121.77
4.48542	-116.858	4.33945	-127.344	4.48542	-116.858	4.39361	-149.961	4.48542	-116.858	4.39361	-128.563
4.55694	-57.1435	4.40866	-142.035	4.55694	-57.1435	4.46417	-107.408	4.55694	-57.1435	4.46417	-119.1
4.62847	14.4012	4.47788	-132.617	4.62847	14.4012	4.53472	-49.3514	4.62847	14.4012	4.53472	-85.4589
4.7	81.7242	4.54709	-104.489	4.7	81.7242	4.60528	8.96186	4.7	81.7242	4.60528	-36.0802
4.77153	146.853	4.61631	-59.5344	4.77153	146.853	4.67583	60.9065	4.77153	146.853	4.67583	19.4871
4.84305	180.09	4.68552	-2.42899	4.84305	180.09	4.74639	99.2693	4.84305	180.09	4.74639	69.704
4.91458	160.524	4.75474	55.1815	4.91458	160.524	4.81694	116.974	4.91458	160.524	4.81694	107.251
4.98611	113.499	4.82395	102.037	4.98611	113.499	4.8875	109.685	4.98611	113.499	4.8875	125.29
5.05764	54.6008	4.89317	127.873	5.05764	54.6008	4.95806	91.0007	5.05764	54.6008	4.95806	120.105
5.12917	-7.38195	4.96239	127.5	5.12917	-7.38195	5.02861	66.8136	5.12917	-7.38195	5.02861	92.68
5.20069	-63.5879	5.0316	104.702	5.20069	-63.5879	5.09917	37.9657	5.20069	-63.5879	5.09917	48.5165
5.27222	-105.823	5.10082	68.2454	5.27222	-105.823	5.16972	8.3161	5.27222	-105.823	5.16972	7.75864
5.34375	-117.345	5.17003	17.559	5.34375	-117.345	5.24028	-25.9627	5.34375	-117.345	5.24028	-32.3233
5.41528	-113.922	5.23925	-30.5749	5.41528	-113.922	5.31083	-57.9232	5.41528	-113.922	5.31083	-64.4673
5.4868	-91.1712	5.30846	-66.8158	5.4868	-91.1712	5.38139	-80.0284	5.4868	-91.1712	5.38139	-83.7713
5.55833	-53.173	5.37768	-91.1938	5.55833	-53.173	5.45194	-87.4842	5.55833	-53.173	5.45194	-87.5221
5.62986	-7.348	5.44689	-102.206	5.62986	-7.348	5.5225	-80.4402	5.62986	-7.348	5.5225	-75.8516
5.70139	38.1128	5.51611	-100.139	5.70139	38.1128	5.59306	-60.6246	5.70139	38.1128	5.59306	-52.3379
5.77292	74.6971	5.58532	-85.9816	5.77292	74.6971	5.66361	-34.1772	5.77292	74.6971	5.66361	-21.2662
5.84444	95.86	5.65454	-60.4171	5.84444	95.86	5.73417	-4.96206	5.84444	95.86	5.73417	12.0092
5.91597	97.9696	5.72375	-27.036	5.91597	97.9696	5.80472	21.1426	5.91597	97.9696	5.80472	41.8206
5.9875	80.9614	5.79297	11.5721	5.9875	80.9614	5.87528	39.9393	5.9875	80.9614	5.87528	63.0794
6.05903	49.193	5.86218	48.8981	6.05903	49.193	5.94583	48.8091	6.05903	49.193	5.94583	71.8446
6.13055	10.4164	5.9314	78.6448	6.13055	10.4164	6.01639	48.7229	6.13055	10.4164	6.01639	67.162
6.20208	-27.0714	6.00062	94.8967	6.20208	-27.0714	6.08695	38.694	6.20208	-27.0714	6.08695	50.5611
6.27361	-56.6077	6.06983	95.7348	6.27361	-56.6077	6.1575	22.2189	6.27361	-56.6077	6.1575	26.0073
6.34514	-73.5396	6.13905	81.7264	6.34514	-73.5396	6.22806	2.74256	6.34514	-73.5396	6.22806	-1.0733
6.41667	-76.6166	6.20826	55.2637	6.41667	-76.6166	6.29861	-16.7721	6.41667	-76.6166	6.29861	-25.9144
6.48819	-66.679	6.27748	22.2276	6.48819	-66.679	6.36917	-32.0423	6.48819	-66.679	6.36917	-43.9825
6.55972	-46.6109	6.34669	-11.7511	6.55972	-46.6109	6.43972	-41.213	6.55972	-46.6109	6.43972	-53.306
6.63125	-20.2996	6.41591	-41.3812	6.63125	-20.2996	6.51028	-44.3131	6.63125	-20.2996	6.51028	-53.0146
6.70278	8.42362	6.48512	-61.6439	6.70278	8.42362	6.58083	-39.1496	6.70278	8.42362	6.58083	-44.6429
6.77431	35.1853	6.55434	-70.136	6.77431	35.1853	6.65139	-28.876	6.77431	35.1853	6.65139	-30.4351
6.84583	54.8836	6.62355	-66.6355	6.84583	54.8836	6.72195	-15.2383	6.84583	54.8836	6.72195	-12.7858
6.91736	63.4688	6.69277	-53.4211	6.91736	63.4688	6.7925	-1.05638	6.91736	63.4688	6.7925	6.08353
6.98889	59.4464	6.76198	-33.406	6.98889	59.4464	6.86306	11.8542	6.98889	59.4464	6.86306	23.4155
7.06042	43.3503	6.8312	-10.1689	7.06042	43.3503	6.93361	21.5959	7.06042	43.3503	6.93361	36.2517
7.13194	19.4258	6.90041	12.1804	7.13194	19.4258	7.00417	26.9615	7.13194	19.4258	7.00417	42.6855
7.20347	-7.04746	6.96963	30.2697	7.20347	-7.04746	7.07472	27.2864	7.20347	-7.04746	7.07472	41.5071
7.275	-30.3853	7.03884	41.8266	7.275	-30.3853	7.14528	22.6941	7.275	-30.3853	7.14528	33.4429
7.34653	-45.472	7.10806	46.3535	7.34653	-45.472	7.21583	14.6817	7.34653	-45.472	7.21583	19.5285
7.41806	-50.0609	7.17728	44.0688	7.41806	-50.0609	7.28639	4.60091	7.41806	-50.0609	7.28639	2.72521
7.48958	-44.938	7.24649	34.8141	7.48958	-44.938	7.35695	-5.37564	7.48958	-44.938	7.35695	-13.4263
7.56111	-33.1155	7.31571	20.5202	7.56111	-33.1155	7.4275	-14.2103	7.56111	-33.1155	7.4275	-25.8679
7.63264	-17.6086	7.38492	3.07047	7.63264	-17.6086	7.49806	-20.0669	7.63264	-17.6086	7.49806	-32.8094
7.70417	-0.74554	7.45414	-14.584	7.70417	-0.74554	7.56861	-21.8471	7.70417	-0.74554	7.56861	-33.4335
7.77569	14.6062	7.52335	-29.5791	7.77569	14.6062	7.63917	-19.6702	7.77569	14.6062	7.63917	-28.6227
7.84722	26.1567	7.59257	-39.1597	7.84722	26.1567	7.70972	-14.2391	7.84722	26.1567	7.70972	-19.7003
7.91875	32.4903	7.66178	-42.2741	7.91875	32.4903	7.78028	-7.4436	7.91875	32.4903	7.78028	-8.44308
7.99028	33.2257	7.731	-38.4995	7.99028	33.2257	7.85084	-0.971478	7.99028	33.2257	7.85084	2.85569
8.06181	28.6286	7.80021	-28.8581	8.06181	28.6286	7.92139	5.55008	8.06181	28.6286	7.92139	12.3296
8.13333	19.4371	7.86943	-15.9701	8.13333	19.4371	7.99195	10.3426	8.13333	19.4371	7.99195	18.4081
8.20486	7.02401	7.93864	-1.79067	8.20486	7.02401	8.0625	12.1869	8.20486	7.02401	8.0625	20.1768
8.27639	-5.87237	8.00786	12.0542	8.27639	-5.87237	8.13306	11.551	8.27639	-5.87237	8.13306	17.794
8.34792	-16.6931	8.07707	20.4585	8.34792	-16.6931	8.20361	8.66056	8.34792	-16.6931	8.20361	12.1408
8.41944	-23.1979	8.14629	21.105	8.41944	-23.1979	8.27417	3.57566	8.41944	-23.1979	8.27417	3.62216
8.49097	-23.1669	8.2155	11.0189	8.49097	-23.1669	8.34472	-3.66551	8.49097	-23.1669	8.34472	-7.42876
8.5625	-14.3743	8.28472	-12.7367	8.5625	-14.3743	8.41528	-13.0352	8.5625	-14.3743	8.41528	-20.7104

## Sheet: Fig2_B
	B. Wavelength
	DC	395 nm	465 nm	520 nm
	-0.319	-3.199	-2.24	-1.24
	-0.92	-2.88	-2.04	-2.16
	-0.6	-3.239	-1.28	-0.36
	0.64	-1.15	-1.12	-1.039
	-0.84	-0.16	-1.96	-2.08
	0.84			-2.92
	0.159
	-0.28
	-0.56
	-0.639
	0.6
	-0.199
	0.439
	-0.199
	-0.479
	0.159
	-0.08
	DC	395 nm	465 nm	520 nm
Mean	-0.134	-2.128	-1.728	-1.633
SD	0.533	1.392	0.495	0.923
SEM	0.129	0.622	0.221	0.376
n	17	5	5	6

## Sheet: Fig3_A
WT				Opn4-/-				TrB-/-				Nrl-/-				Opn4-/-::TrB-/-				Opn4-/-::rd/rd
X_DC	Y_DC	X_Stim	Y_Stim	X_DC	Y_DC	X_Stim	Y_Stim	X_DC	Y_DC	X_Stim	Y_Stim	X_DC	Y_DC	X_Stim	Y_Stim	X_DC	Y_DC	X_Stim	Y_Stim	X_DC	Y_DC	X_Stim	Y_Stim
1.43785	-19.7801	1.47153	-1.64197	1.50556	-83.6974	1.50208	9.31225	1.50556	-100.437	1.5042	-14.7418	1.50534	-4.96963	1.50486	-121.128	1.50556	-100.437	1.48014	-44.1053	1.5049	-13.5348	1.5014	-53.3808
1.51319	24.4979	1.54458	18.3793	1.5125	-72.6735	1.50903	12.6537	1.5125	-87.2082	1.5111	-10.939	1.57736	40.0751	1.51181	-112.399	1.5125	-87.2082	1.56118	-9.50299	1.5118	-6.9139	1.5083	-47.4327
1.58854	70.4869	1.61764	38.8264	1.51944	-61.9225	1.51597	15.9968	1.51944	-74.307	1.5181	-7.0873	1.64937	86.6472	1.51875	-103.673	1.51944	-74.307	1.64223	31.0915	1.5188	-0.2302	1.5153	-41.2848
1.66389	106.185	1.69069	53.6925	1.52639	-51.4279	1.52292	19.3513	1.52639	-61.7135	1.525	-3.2033	1.72139	134.292	1.52569	-94.9367	1.52639	-61.7135	1.72327	68.5426	1.5257	6.5004	1.5222	-35.0074
1.73923	126.634	1.76375	61.4629	1.53333	-41.2185	1.52986	22.7072	1.53333	-49.4622	1.5319	0.7128	1.7934	178.666	1.53264	-86.178	1.53333	-49.4622	1.80431	88.8222	1.5326	13.2928	1.5292	-28.6083
1.81458	127.399	1.83681	59.0701	1.54028	-31.2636	1.53681	26.0743	1.54028	-37.5163	1.5389	4.6611	1.86541	183.766	1.53958	-77.4216	1.54028	-37.5163	1.88535	86.6449	1.5396	20.1148	1.5361	-22.0257
1.88993	107.198	1.90986	46.368	1.54722	-21.5903	1.54375	29.4425	1.54722	-25.9084	1.5458	8.6245	1.93743	161.101	1.54653	-68.6424	1.54722	-25.9084	1.96639	61.3996	1.5465	26.9651	1.5431	-15.3316
1.96528	69.3316	1.98292	25.7157	1.55417	-12.1694	1.55069	32.8167	1.55417	-14.6033	1.5528	12.6087	2.00944	109.794	1.55347	-59.8652	1.55417	-14.6033	2.04743	20.5961	1.5535	33.8135	1.55	-8.535
2.04062	20.5817	2.05597	-1.0812	1.56111	-3.0267	1.55764	36.2014	1.56111	-3.63205	1.5597	16.5964	2.08146	36.7833	1.56042	-51.0648	1.56111	-3.63205	2.12848	-25.0714	1.5604	40.6913	1.5569	-1.6946
2.11597	-30.5882	2.12903	-26.922	1.56806	5.8656	1.56458	39.5866	1.56806	7.03872	1.5667	20.5933	2.15347	-41	1.56736	-42.2663	1.56806	7.03872	2.20952	-64.0304	1.5674	47.5389	1.5639	5.243
2.19132	-69.3523	2.20208	-47.2438	1.575	14.4832	1.57153	42.9819	1.575	17.3799	1.5736	24.5821	2.22548	-111.889	1.57431	-33.4442	1.575	17.3799	2.29056	-87.2277	1.5743	54.3861	1.5708	12.2371
2.26667	-89.6531	2.27514	-57.3933	1.58194	22.8405	1.57847	46.377	1.58194	27.4086	1.5806	28.5684	2.2975	-159.808	1.58125	-24.6238	1.58194	27.4086	2.3716	-87.6119	1.5813	61.1675	1.5778	19.2835
2.34201	-87.1927	2.3482	-55.7524	1.58889	30.9502	1.58542	49.7814	1.58889	37.1402	1.5875	32.5348	2.36951	-174.933	1.58819	-15.7922	1.58889	37.1402	2.45264	-63.0858	1.5882	67.9178	1.5847	26.2846
2.41736	-62.8103	2.42125	-42.8084	1.59583	38.7903	1.59236	53.1848	1.59583	46.5484	1.5944	36.4812	2.44152	-154.937	1.59514	-6.93664	1.59583	46.5484	2.53368	-18.8297	1.5951	74.6358	1.5917	33.2779
2.49271	-23.3671	2.49431	-20.2463	1.60278	46.3848	1.59931	56.5966	1.60278	55.6617	1.6014	40.407	2.51354	-106.797	1.60208	1.9175	1.60278	55.6617	2.61473	33.4568	1.6021	81.2694	1.5986	40.2566
2.56805	24.2585	2.56736	5.73906	1.60972	53.7129	1.60625	60.0061	1.60972	64.4555	1.6083	44.295	2.58555	-40.3314	1.60903	10.7958	1.60972	64.4555	2.69577	78.0479	1.609	87.8228	1.6056	47.2046
2.6434	66.705	2.64042	31.8902	1.61667	60.7972	1.61319	63.4178	1.61667	72.9566	1.6153	48.1504	2.65757	31.1059	1.61597	19.6728	1.61667	72.9566	2.77681	103.446	1.616	94.2231	1.6125	54.0532
2.71875	97.3477	2.71347	51.7915	1.62361	67.6184	1.62014	66.8358	1.62361	81.1421	1.6222	51.9557	2.72958	93.478	1.62292	28.574	1.62361	81.1421	2.85785	102.24	1.6229	100.508	1.6194	60.9083
2.7941	110.612	2.78653	63.0216	1.63056	74.1975	1.62708	70.2492	1.63056	89.037	1.6292	55.7158	2.80159	142.508	1.62986	37.4739	1.63056	89.037	2.93889	75.5919	1.6299	106.615	1.6264	67.6742
2.86944	104.874	2.85958	63.2484	1.6375	80.5167	1.63403	73.667	1.6375	96.6201	1.6361	59.4135	2.87361	166.89	1.63681	46.398	1.6375	96.6201	3.01993	32.3199	1.6368	112.593	1.6333	74.3105
2.94479	81.4388	2.93264	51.5968	1.64444	86.5869	1.64097	77.0781	1.64444	103.904	1.6431	63.0532	2.94562	164.883	1.64375	55.3205	1.64444	103.904	3.10098	-15.9278	1.6438	118.413	1.6403	80.8363
3.02014	45.4879	3.0057	32.3488	1.65139	92.4174	1.64792	80.4912	1.65139	110.901	1.65	66.618	3.01764	136.547	1.65069	64.2542	1.65139	110.901	3.18202	-57.8912	1.6507	124.071	1.6472	87.2145
3.09548	3.62297	3.07875	8.18821	1.65833	97.9926	1.65486	83.8948	1.65833	117.591	1.6569	69.9133	3.08965	87.6417	1.65764	73.2117	1.65833	117.591	3.26306	-84.4725	1.6576	129.541	1.6542	93.4856
3.17083	-32.6603	3.15181	-17.4584	1.66528	103.33	1.66181	87.2972	1.66528	123.996	1.6639	73.0765	3.16166	24.0732	1.66458	82.1671	1.66528	123.996	3.3441	-91.5324	1.6646	134.794	1.6611	99.5495
3.24618	-57.2926	3.22486	-37.9228	1.67222	108.414	1.66875	90.6868	1.67222	130.097	1.6708	76.1522	3.23368	-40.7037	1.67153	91.1457	1.67222	130.097	3.42514	-77.8409	1.6715	139.871	1.6681	105.398
3.32153	-66.0824	3.29792	-50.705	1.67917	113.262	1.67569	94.0662	1.67917	135.915	1.6778	79.1739	3.30569	-92.5579	1.67847	100.121	1.67917	135.915	3.50618	-45.3976	1.6785	144.727	1.675	111.025
3.39687	-55.7474	3.37097	-52.6699	1.68611	117.861	1.68264	97.438	1.68611	141.433	1.6847	82.0846	3.37771	-124.646	1.68542	109.119	1.68611	141.433	3.58722	-1.50476	1.6854	149.369	1.6819	116.481
3.47222	-28.269	3.44403	-44.2913	1.69306	122.224	1.68958	99.1413	1.69306	146.669	1.6917	84.9359	3.44972	-131.171	1.69236	118.113	1.69306	146.669	3.66827	43.0507	1.6924	153.749	1.6889	121.672
3.54757	5.05244	3.51708	-28.4003	1.7	126.34	1.69653	100.6	1.7	151.609	1.6986	87.4537	3.52173	-114.384	1.69931	127.127	1.7	151.609	3.74931	77.5556	1.6993	157.884	1.6958	126.67
3.62291	30.1121	3.59014	-7.42889	1.70694	130.217	1.70347	101.952	1.70694	156.261	1.7056	89.9895	3.59375	-77.8854	1.70625	136.136	1.70694	156.261	3.83035	92.8896	1.7063	161.767	1.7028	131.4
3.69826	47.2789	3.6632	13.0471	1.71389	133.861	1.71042	103.176	1.71389	160.633	1.7125	92.4009	3.66576	-29.7528	1.71319	145.15	1.71389	160.633	3.91139	86.0049	1.7132	165.385	1.7097	135.843
3.77361	57.9553	3.73625	30.9277	1.72083	137.261	1.71736	104.28	1.72083	164.713	1.7194	94.6511	3.73777	18.5872	1.72014	154.181	1.72083	164.713	3.99243	59.9483	1.7201	168.727	1.7167	139.972
3.84896	62.857	3.80931	41.8026	1.72778	140.429	1.72431	105.193	1.72778	168.515	1.7264	96.8977	3.80979	62.7056	1.72708	162.656	1.72778	168.515	4.07347	22.3269	1.7271	171.76	1.7236	143.858
3.9243	61.2077	3.88236	44.6826	1.73472	143.356	1.73125	105.998	1.73472	172.027	1.7333	98.9221	3.8818	92.0801	1.73403	167.847	1.73472	172.027	4.15452	-16.3004	1.734	174.512	1.7306	147.433
3.99965	54.0033	3.95542	39.2935	1.74167	146.052	1.73819	106.649	1.74167	175.262	1.7403	100.739	3.95382	105.58	1.74097	172.846	1.74167	175.262	4.23556	-46.9044	1.741	176.948	1.7375	150.712
4.075	41.5072	4.02847	26.168	1.74861	148.509	1.74514	107.127	1.74861	178.21	1.7472	102.482	4.02583	98.9881	1.74792	177.643	1.74861	178.21	4.3166	-60.3631	1.7479	179.116	1.7444	153.648
4.15035	22.6611	4.10153	8.38952	1.75556	150.735	1.75208	107.418	1.75556	180.882	1.7542	103.95	4.09784	76.9485	1.75486	182.254	1.75556	180.882	4.39764	-63.5269	1.7549	180.964	1.7514	156.226
4.22569	-17.0322	4.17459	-11.5619	1.7625	152.724	1.75903	107.684	1.7625	183.269	1.7611	105.443	4.16986	40.7437	1.76181	183.973	1.7625	183.269	4.47868	-55.3309	1.7618	182.522	1.7583	158.48
4.30104	-46.7981	4.24764	-28.9759	1.76944	154.481	1.76597	107.736	1.76944	185.378	1.7681	106.731	4.24187	-1.20163	1.76875	190.826	1.76944	185.378	4.55972	-32.9087	1.7688	183.737	1.7653	160.413
4.37639	-59.7555	4.3207	-39.9136	1.77639	156.008	1.77292	107.56	1.77639	187.21	1.775	107.807	4.31389	-39.7096	1.77569	194.762	1.77639	187.21	4.64077	-3.32456	1.7757	184.644	1.7722	161.976
4.45173	-46.6116	4.39375	-42.3226	1.78333	157.301	1.77986	107.259	1.78333	188.761	1.7819	108.766	4.3859	-69.4071	1.78264	198.469	1.78333	188.761	4.72181	25.1395	1.7826	185.225	1.7792	163.161
4.52708	-29.0447	4.46681	-37.6299	1.79028	158.364	1.78681	106.829	1.79028	190.036	1.7889	109.526	4.45791	-83.8081	1.78958	201.955	1.79028	190.036	4.80285	46.2266	1.7896	185.495	1.7861	163.96
4.60243	-10.2677	4.53986	-26.2412	1.79722	159.194	1.79375	106.178	1.79722	191.033	1.7958	110.137	4.52993	-85.9635	1.79653	205.204	1.79722	191.033	4.88389	55.5814	1.7965	185.431	1.7931	164.435
4.67778	6.66333	4.61292	-11.5071	1.80417	159.794	1.80069	105.443	1.80417	191.753	1.8028	110.525	4.60194	-70.4862	1.80347	208.141	1.80417	191.753	4.96493	50.6195	1.8035	185.057	1.8	164.545
4.75312	22.4836	4.68597	5.19894	1.81111	160.163	1.80764	104.475	1.81111	192.196	1.8097	110.675	4.67396	-39.1161	1.81042	210.78	1.81111	192.196	5.04597	35.1696	1.8104	184.329	1.8069	164.294
4.82847	35.3251	4.75903	19.8884	1.81806	160.302	1.81458	103.304	1.81806	192.362	1.8167	110.642	4.74597	-4.00737	1.81736	213.204	1.81806	192.362	5.12702	8.01976	1.8174	183.275	1.8139	163.696
4.90382	44.53	4.83209	31.3606	1.825	160.209	1.82153	102.053	1.825	192.251	1.8236	110.52	4.81798	28.9165	1.82431	213.813	1.825	192.251	5.20806	-20.9165	1.8243	181.881	1.8208	162.742
4.97916	48.8993	4.90514	38.0937	1.83194	159.887	1.82847	100.548	1.83194	191.865	1.8306	110.196	4.89	54.6626	1.83125	217.253	1.83194	191.865	5.2891	-39.5365	1.8313	180.164	1.8278	161.427
5.05451	46.7907	4.9782	38.8431	1.83889	159.334	1.83542	99.1021	1.83889	191.2	1.8375	109.738	4.96201	69.8614	1.83819	218.853	1.83889	191.2	5.37014	-48.8883	1.8382	178.142	1.8347	159.771
5.12986	29.0299	5.05125	31.0018	1.84583	158.55	1.84236	97.3136	1.84583	190.26	1.8444	109.061	5.03402	73.8591	1.84514	220.242	1.84583	190.26	5.45118	-48.2496	1.8451	175.812	1.8417	157.696
5.20521	-6.95388	5.12431	18.345	1.85278	157.476	1.84931	95.4021	1.85278	188.971	1.8514	108.276	5.10604	64.2383	1.85208	221.24	1.85278	188.971	5.53222	-37.6405	1.8521	173.146	1.8486	155.332
5.28055	-32.575	5.19736	4.11097	1.85972	156.122	1.85625	93.3873	1.85972	187.347	1.8583	107.214	5.17805	45.029	1.85903	221.953	1.85972	187.347	5.61326	-19.0047	1.859	170.151	1.8556	152.661
5.3559	-47.9237	5.27042	-10.2925	1.86667	154.475	1.86319	91.1654	1.86667	185.37	1.8653	106.022	5.25007	19.0765	1.86597	222.404	1.86667	185.37	5.69431	3.24925	1.866	166.815	1.8625	149.667
5.43125	-53.2439	5.34347	-21.131	1.87361	152.568	1.87014	88.7937	1.87361	183.081	1.8722	104.775	5.32208	-12.8182	1.87292	222.586	1.87361	183.081	5.77535	23.9279	1.8729	163.178	1.8694	146.346
5.50659	-48.247	5.41653	-27.343	1.88056	150.38	1.87708	86.3148	1.88056	180.456	1.8792	103.3	5.39409	-44.9481	1.87986	222.425	1.88056	180.456	5.85639	38.1425	1.8799	159.24	1.8764	142.708
5.58194	-33.0319	5.48959	-27.8822	1.8875	147.928	1.88403	83.7048	1.8875	177.513	1.8861	101.72	5.46611	-67.7805	1.88681	221.961	1.8875	177.513	5.93743	43.3456	1.8868	155.033	1.8833	138.791
5.65729	-12.9331	5.56264	-22.8891	1.89444	145.24	1.89097	80.8522	1.89444	174.287	1.8931	100.052	5.53812	-76.3865	1.89375	221.301	1.89444	174.287	6.01847	38.9388	1.8938	150.554	1.8903	134.547
5.73264	8.60027	5.6357	-14.188	1.90139	142.278	1.89792	77.9603	1.90139	170.734	1.9	98.2373	5.61014	-70.7592	1.90069	220.287	1.90139	170.734	6.09951	26.8155	1.9007	145.814	1.8972	129.992
5.80798	26.3585	5.70875	-3.08934	1.90833	139.077	1.90486	74.9903	1.90833	166.892	1.9069	96.3208	5.68215	-54.6416	1.90764	218.941	1.90833	166.892	6.18056	10.2723	1.9076	140.774	1.9042	125.179
5.88333	37.253	5.78181	7.50207	1.91528	135.597	1.91181	71.8911	1.91528	162.716	1.9139	94.2207	5.75416	-30.1596	1.91458	217.319	1.91528	162.716	6.2616	-6.0585	1.9146	135.492	1.9111	120.122
5.95868	39.7114	5.85486	16.1188	1.92222	131.88	1.91875	68.7169	1.92222	158.256	1.9208	91.998	5.82618	-4.24622	1.92153	215.351	1.92222	158.256	6.34264	-19.0175	1.9215	129.941	1.9181	114.902
6.03403	33.6792	5.92792	21.1972	1.92917	127.939	1.92569	65.2456	1.92917	153.527	1.9278	89.5724	5.89819	20.8974	1.92847	213.124	1.92917	153.527	6.42368	-26.7063	1.9285	124.18	1.925	109.454
6.10937	20.1701	6.00098	22.1724	1.93611	123.763	1.93264	61.5231	1.93611	148.516	1.9347	87.1748	5.97021	40.0284	1.93542	210.633	1.93611	148.516	6.50472	-28.9116	1.9354	118.201	1.9319	103.849
6.18472	3.39472	6.07403	18.9877	1.94306	119.395	1.93958	57.854	1.94306	143.274	1.9417	84.6613	6.04222	50.6089	1.94236	207.828	1.94306	143.274	6.58576	-26.0897	1.9424	112.012	1.9389	97.9841
6.26007	-13.6568	6.14709	12.1734	1.95	114.829	1.94653	54.1578	1.95	137.795	1.9486	82.0735	6.11423	51.8991	1.94931	206.181	1.95	137.795	6.66681	-19.5045	1.9493	105.61	1.9458	91.9255
6.33541	-27.5945	6.22014	3.67608	1.95694	110.034	1.95347	50.3299	1.95694	132.041	1.9556	79.3545	6.18625	44.0582	1.95625	201.389	1.95694	132.041	6.74785	-10.4237	1.9563	99.0243	1.9528	85.6811
6.41076	-35.7464	6.2932	-5.53927	1.96389	105.064	1.96042	46.4192	1.96389	126.077	1.9625	76.524	6.25826	29.8779	1.96319	197.704	1.96389	126.077	6.82889	-0.630691	1.9632	92.2637	1.9597	79.2742
6.48611	-37.0843	6.36625	-13.1876	1.97083	99.9329	1.96736	42.2969	1.97083	119.919	1.9694	73.5951	6.33028	11.1682	1.97014	193.738	1.97083	119.919	6.90993	7.42954	1.9701	85.2896	1.9667	72.7759
6.56146	-31.7011	6.43931	-18.4359	1.97778	94.6333	1.97431	38.2645	1.97778	113.56	1.9764	70.5258	6.40229	-8.17671	1.97708	189.477	1.97778	113.56	6.99097	12.6061	1.9771	78.165	1.9736	66.1049
6.6368	-20.0056	6.51236	-17.8358	1.98472	89.1677	1.98125	34.1347	1.98472	107.001	1.9833	67.425	6.4743	-25.6005	1.98403	184.995	1.98472	107.001	7.07201	14.0869	1.984	70.8806	1.9806	59.3181
6.71215	-5.86834	6.58542	-14.362	1.99167	83.5443	1.98819	29.9861	1.99167	100.253	1.9903	64.2652	6.54632	-36.4948	1.99097	180.292	1.99167	100.253	7.15306	12.1487	1.991	63.4715	1.9875	52.4378
6.7875	8.24016	6.65848	-8.94132	1.99861	77.8241	1.99514	25.7067	1.99861	93.3889	1.9972	61.0138	6.61833	-40.1979	1.99792	175.258	1.99861	93.3889	7.2341	7.66075	1.9979	55.946	1.9944	45.5131
6.86284	19.2043	6.73153	-2.38197	2.00556	71.9552	2.00208	21.5599	2.00556	86.3463	2.0042	57.5966	6.69034	-35.9738	2.00486	170.02	2.00556	86.3463	7.31514	1.93538	2.0049	48.3475	2.0014	38.5539
6.93819	25.073	6.80459	4.18368	2.0125	65.9997	2.00903	17.2822	2.0125	79.1997	2.0111	54.2101	6.76236	-25.2279	2.01181	167.115	2.0125	79.1997	7.39618	-3.46359	2.0118	40.6718	2.0083	31.5855
7.01354	25.0929	6.87764	10.1972	2.01944	59.9403	2.01597	12.867	2.01944	71.9283	2.0181	50.7316	6.83437	-10.9135	2.01875	158.857	2.01944	71.9283	7.47722	-7.37078	2.0188	32.9343	2.0153	24.5645
7.08889	18.9867	6.9507	13.9944	2.02639	53.7776	2.02292	8.5593	2.02639	64.5331	2.025	47.1475	6.90639	4.39921	2.02569	152.892	2.02639	64.5331	7.55826	-8.84377	2.0257	25.109	2.0222	17.5693
7.16423	8.6887	7.02375	15.4413	2.03333	47.5388	2.02986	4.20137	2.03333	57.0466	2.0319	43.4013	6.9784	17.7796	2.03264	146.714	2.03333	57.0466	7.6393	-7.95304	2.0326	17.2415	2.0292	10.4997
7.23958	-3.79343	7.09681	14.2945	2.04028	41.2004	2.03681	-0.109301	2.04028	49.4405	2.0389	39.5629	7.05041	27.1956	2.03958	140.406	2.04028	49.4405	7.72035	-4.90053	2.0396	9.3215	2.0361	3.4562
7.31493	-15.9958	7.16986	10.1266	2.04722	34.7945	2.04375	-4.43003	2.04722	41.7534	2.0458	35.6719	7.12243	31.4695	2.04653	133.833	2.04722	41.7534	7.80139	-0.351408	2.0465	1.3514	2.0431	-3.5804
7.39027	-25.2085	7.24292	2.70479	2.05417	28.3607	2.05069	-8.76136	2.05417	34.0329	2.0528	31.7683	7.19444	30.3727	2.05347	127.116	2.05417	34.0329	7.88243	4.01085	2.0535	-6.6128	2.05	-10.5573
7.46562	-29.4596	7.31598	-4.02348	2.06111	21.904	2.05764	-13.0423	2.06111	26.2847	2.0597	27.8301	7.26646	23.9462	2.06042	120.158	2.06111	26.2847	7.96347	7.07861	2.0604	-14.5553	2.0569	-17.4693
7.54097	-28.1754	7.38903	-9.50775	2.06806	15.4289	2.06458	-17.4186	2.06806	18.5147	2.0667	23.7853	7.33847	13.3169	2.06736	113.058	2.06806	18.5147	8.04451	7.87691	2.0674	-22.4429	2.0639	-24.2973
7.61632	-21.2012	7.46209	-12.5918	2.075	8.93924	2.07153	-21.6129	2.075	10.7271	2.0736	19.6648	7.41048	1.06916	2.07431	109.057	2.075	10.7271	8.12555	6.32105	2.0743	-30.2998	2.0708	-31.0682
7.69166	-10.4994	7.53514	-13.4318	2.08194	2.44565	2.07847	-25.8745	2.08194	2.93478	2.0806	15.5615	7.4825	-11.497	2.08125	98.557	2.08194	2.93478	8.2066	3.00776	2.0813	-38.1083	2.0778	-37.6936
7.76701	1.8562	7.6082	-11.8861	2.08889	-4.06335	2.08542	-29.9437	2.08889	-4.87602	2.0875	11.4094	7.55451	-21.3904	2.08819	91.1015	2.08889	-4.87602	8.28764	-0.644095	2.0882	-45.8654	2.0847	-44.2254
7.84236	13.7344	7.68125	-8.10308	2.09583	-10.5317	2.09236	-34.0329	2.09583	-12.6381	2.0944	7.2167	7.62653	-27.0838	2.09514	83.5979	2.09583	-12.6381	8.36868	-3.68494	2.0951	-53.5316	2.0917	-50.6503
7.91771	22.7556	7.75431	-3.47531	2.10278	-16.9872	2.09931	-37.9908	2.10278	-20.3847	2.1014	3.1173	7.69854	-28.1046	2.10208	75.9383	2.10278	-20.3847	8.44972	-5.35824	2.1021	-61.1448	2.0986	-56.9264
7.99305	27.9411	7.82737	1.35536	2.10972	-23.3483	2.10625	-41.9663	2.10972	-28.0179	2.1083	-1.0552	7.77055	-24.8559	2.10903	68.2171	2.10972	-28.0179			2.109	-68.6494	2.1056	-63.0895
8.0684	27.805	7.90042	5.21112	2.11667	-29.6858	2.11319	-45.8584	2.11667	-35.623	2.1153	-5.2264	7.84257	-17.7539	2.11597	60.4707	2.11667	-35.623			2.116	-76.0271	2.1125	-69.105
8.14375	22.8608	7.97348	7.65188	2.12361	-35.9104	2.12014	-49.557	2.12361	-43.0925	2.1222	-9.3141	7.91458	-8.44613	2.12292	52.6236	2.12361	-43.0925			2.1229	-83.2547	2.1194	-74.996
8.21909	15.1656	8.04653	8.3753	2.13056	-42.0765	2.12708	-53.122	2.13056	-50.4918	2.1292	-13.5095	7.98659	0.723445	2.12986	44.7079	2.13056	-50.4918			2.1299	-90.3063	2.1264	-80.6712
8.29444	3.44629	8.11959	6.61634	2.1375	-48.1179	2.13403	-56.6306	2.1375	-57.7415	2.1361	-17.5932	8.05861	9.38176	2.13681	40.0236	2.1375	-57.7415			2.1368	-97.209	2.1333	-86.1769
8.36979	-9.23619	8.19264	4.67593	2.14444	-54.1007	2.14097	-60.0519	2.14444	-64.9209	2.1431	-21.7058	8.13062	15.1492	2.14375	28.8173	2.14444	-64.9209			2.1438	-103.934	2.1403	-91.5763
8.44514	-21.7968	8.2657	2.79433	2.15139	-59.9226	2.14792	-63.3765	2.15139	-71.9071	2.15	-25.7936	8.20264	17.835	2.15069	20.8356	2.15139	-71.9071			2.1507	-110.473	2.1472	-96.7907
		8.33875	0.996651	2.15833	-65.6579	2.15486	-66.4978	2.15833	-78.7895	2.1569	-29.7722	8.27465	17.094	2.15764	12.8301	2.15833	-78.7895			2.1576	-116.853	2.1542	-101.794
		8.41181	-0.71771	2.16528	-71.2444	2.16181	-69.7055	2.16528	-85.4933	2.1639	-33.8004	8.34666	11.7365	2.16458	4.93179	2.16528	-85.4933			2.1646	-123.011	2.1611	-106.619
				2.17222	-76.6817	2.16875	-72.6222	2.17222	-92.0181	2.1708	-37.8353	8.41868	5.99617	2.17153	-2.84678	2.17222	-92.0181			2.1715	-128.947	2.1681	-111.249
				2.17917	-81.9675	2.17569	-75.6718	2.17917	-98.361	2.1778	-41.6626	8.49069	0.372944	2.17847	-10.5493	2.17917	-98.361			2.1785	-134.646	2.175	-115.666
				2.18611	-87.0521	2.18264	-78.3615	2.18611	-104.463	2.1847	-45.3731	8.56271	-5.10763	2.18542	-18.2304	2.18611	-104.463			2.1854	-140.091	2.1819	-119.816
				2.19306	-91.9809	2.18958	-80.9265	2.19306	-110.377	2.1917	-49.0749	8.63472	-10.4526	2.19236	-25.8245	2.19306	-110.377			2.1924	-145.333	2.1889	-123.758
				2.2	-96.7582	2.19653	-83.2609	2.2	-116.11	2.1986	-52.6985			2.19931	-30.5214	2.2	-116.11			2.1993	-150.307	2.1958	-127.511
				2.20694	-101.32	2.20347	-85.4168	2.20694	-121.584	2.2056	-56.2586			2.20625	-40.8299	2.20694	-121.584			2.2063	-155.036	2.2028	-131.093
				2.21389	-105.675	2.21042	-87.4234	2.21389	-126.81	2.2125	-59.5119			2.21319	-48.1801	2.21389	-126.81			2.2132	-159.473	2.2097	-134.402
				2.22083	-109.785	2.21736	-89.2733	2.22083	-131.742	2.2194	-62.7683			2.22014	-55.3707	2.22083	-131.742			2.2201	-163.601	2.2167	-137.496
				2.22778	-113.701	2.22431	-90.9072	2.22778	-136.442	2.2264	-65.9353			2.22708	-62.444	2.22778	-136.442			2.2271	-167.403	2.2236	-140.269
				2.23472	-117.363	2.23125	-92.3859	2.23472	-140.835	2.2333	-68.8719			2.23403	-69.3918	2.23472	-140.835			2.234	-170.935	2.2306	-142.784
				2.24167	-120.859	2.23819	-93.8695	2.24167	-145.031	2.2403	-71.7294			2.24097	-76.1684	2.24167	-145.031			2.241	-174.144	2.2375	-145.069
				2.24861	-124.094	2.24514	-95.0102	2.24861	-148.913	2.2472	-74.4548			2.24792	-82.7456	2.24861	-148.913			2.2479	-177.056	2.2444	-147.198
				2.25556	-127.116	2.25208	-96.0772	2.25556	-152.539	2.2542	-77.1243			2.25486	-89.1844	2.25556	-152.539			2.2549	-179.618	2.2514	-149.097
				2.2625	-129.916	2.25903	-96.9479	2.2625	-155.899	2.2611	-79.5604			2.26181	-93.4645	2.2625	-155.899			2.2618	-181.893	2.2583	-150.712
				2.26944	-132.472	2.26597	-97.4389	2.26944	-158.966	2.2681	-81.9256			2.26875	-101.453	2.26944	-158.966			2.2688	-183.799	2.2653	-152.056
				2.27639	-134.822	2.27292	-97.9385	2.27639	-161.787	2.275	-84.0146			2.27569	-107.195	2.27639	-161.787			2.2757	-185.304	2.2722	-153.151
				2.28333	-136.939	2.27986	-98.1587	2.28333	-164.327	2.2819	-85.8618			2.28264	-112.707	2.28333	-164.327			2.2826	-186.438	2.2792	-153.986
				2.29028	-138.786	2.28681	-98.1738	2.29028	-166.544	2.2889	-87.6156			2.28958	-117.978	2.29028	-166.544			2.2896	-187.212	2.2861	-154.571
				2.29722	-140.341	2.29375	-98.0489	2.29722	-168.409	2.2958	-89.2081			2.29653	-123.049	2.29722	-168.409			2.2965	-187.677	2.2931	-154.907
				2.30417	-141.61	2.30069	-97.6556	2.30417	-169.932	2.3028	-90.5731			2.30347	-127.746	2.30417	-169.932			2.3035	-187.819	2.3	-155
				2.31111	-142.635	2.30764	-97.2261	2.31111	-171.163	2.3097	-91.7401			2.31042	-132.286	2.31111	-171.163			2.3104	-187.58	2.3069	-154.859
				2.31806	-143.417	2.31458	-96.508	2.31806	-172.1	2.3167	-92.6585			2.31736	-136.486	2.31806	-172.1			2.3174	-186.983	2.3139	-154.423
				2.325	-143.929	2.32153	-95.6013	2.325	-172.715	2.3236	-93.4303			2.32431	-139.593	2.325	-172.715			2.3243	-186.026	2.3208	-153.684
				2.33194	-144.164	2.32847	-94.7307	2.33194	-172.997	2.3306	-94.0199			2.33125	-144.216	2.33194	-172.997			2.3313	-184.732	2.3278	-152.676
				2.33889	-144.142	2.33542	-93.5227	2.33889	-172.971	2.3375	-94.4671			2.33819	-147.659	2.33889	-172.971			2.3382	-183.09	2.3347	-151.38
				2.34583	-143.852	2.34236	-92.1461	2.34583	-172.622	2.3444	-94.5401			2.34514	-150.768	2.34583	-172.622			2.3451	-181.094	2.3417	-149.773
				2.35278	-143.282	2.34931	-90.532	2.35278	-171.938	2.3514	-94.5015			2.35208	-153.521	2.35278	-171.938			2.3521	-178.732	2.3486	-147.989
				2.35972	-142.408	2.35625	-88.8175	2.35972	-170.89	2.3583	-94.2661			2.35903	-155.946	2.35972	-170.89			2.359	-176.045	2.3556	-145.919
				2.36667	-141.264	2.36319	-86.809	2.36667	-169.516	2.3653	-93.7383			2.36597	-158.135	2.36667	-169.516			2.366	-173.014	2.3625	-143.6
				2.37361	-139.835	2.37014	-84.7842	2.37361	-167.802	2.3722	-93.142			2.37292	-159.932	2.37361	-167.802			2.3729	-169.64	2.3694	-141.038
				2.38056	-138.145	2.37708	-82.4892	2.38056	-165.774	2.3792	-92.1874			2.37986	-161.462	2.38056	-165.774			2.3799	-165.942	2.3764	-138.224
				2.3875	-136.226	2.38403	-80.1301	2.3875	-163.471	2.3861	-91.0331			2.38681	-162.811	2.3875	-163.471			2.3868	-161.85	2.3833	-135.193
				2.39444	-134.033	2.39097	-77.591	2.39444	-160.84	2.3931	-89.6743			2.39375	-163.543	2.39444	-160.84			2.3938	-157.431	2.3903	-131.918
				2.40139	-131.612	2.39792	-74.8898	2.40139	-157.934	2.4	-88.1531			2.40069	-164.107	2.40139	-157.934			2.4007	-152.697	2.3972	-128.365
				2.40833	-128.898	2.40486	-72.0708	2.40833	-154.677	2.4069	-86.3838			2.40764	-164.331	2.40833	-154.677			2.4076	-147.677	2.4042	-124.594
				2.41528	-125.943	2.41181	-68.9688	2.41528	-151.131	2.4139	-84.3518			2.41458	-164.134	2.41528	-151.131			2.4146	-142.397	2.4111	-120.592
				2.42222	-122.69	2.41875	-65.8158	2.42222	-147.228	2.4208	-82.2646			2.42153	-163.66	2.42222	-147.228			2.4215	-136.744	2.4181	-116.331
				2.42917	-119.194	2.42569	-62.5223	2.42917	-143.033	2.4278	-80.0349			2.42847	-162.859	2.42917	-143.033			2.4285	-130.852	2.425	-111.875
				2.43611	-115.49	2.43264	-59.1243	2.43611	-138.587	2.4347	-77.5642			2.43542	-161.72	2.43611	-138.587			2.4354	-124.689	2.4319	-107.237
				2.44306	-111.527	2.43958	-55.704	2.44306	-133.832	2.4417	-75.0445			2.44236	-160.31	2.44306	-133.832			2.4424	-118.282	2.4389	-102.409
				2.45	-107.345	2.44653	-52.1857	2.45	-128.814	2.4486	-72.2694			2.44931	-159.711	2.45	-128.814			2.4493	-111.669	2.4458	-97.4165
				2.45694	-102.924	2.45347	-48.5233	2.45694	-123.509	2.4556	-69.2179			2.45625	-156.576	2.45694	-123.509			2.4563	-104.804	2.4528	-92.2097
				2.46389	-98.3216	2.46042	-44.7353	2.46389	-117.986	2.4625	-66.1186			2.46319	-154.241	2.46389	-117.986			2.4632	-97.7711	2.4597	-86.8404
				2.47083	-93.5241	2.46736	-40.8024	2.47083	-112.229	2.4694	-62.897			2.47014	-151.634	2.47083	-112.229			2.4701	-90.5013	2.4667	-81.3119
				2.47778	-88.5055	2.47431	-36.9091	2.47778	-106.207	2.4764	-59.6155			2.47708	-148.803	2.47778	-106.207			2.4771	-83.0604	2.4736	-75.5711
				2.48472	-83.2944	2.48125	-33.0478	2.48472	-99.9533	2.4833	-56.2585			2.48403	-145.625	2.48472	-99.9533			2.484	-75.4066	2.4806	-69.6586
				2.49167	-77.9147	2.48819	-29.0346	2.49167	-93.4976	2.4903	-52.6088			2.49097	-142.261	2.49167	-93.4976			2.491	-67.6129	2.4875	-63.6561
				2.49861	-72.3748	2.49514	-25.001	2.49861	-86.8498	2.4972	-48.8704			2.49792	-138.53	2.49861	-86.8498			2.4979	-59.673	2.4944	-57.549
				2.50556	-66.6953	2.50208	-20.8588	2.50556	-80.0343	2.5042	-45.1444			2.50486	-134.596	2.50556	-80.0343			2.5049	-51.6155	2.5014	-51.3096
				2.5125	-60.9056	2.50903	-16.7139	2.5125	-73.0867	2.5111	-41.2746			2.51181	-132.352	2.5125	-73.0867			2.5118	-43.4354	2.5083	-44.9386
				2.51944	-54.9333	2.51597	-12.4963	2.51944	-65.92	2.5181	-37.3141			2.51875	-125.944	2.51944	-65.92			2.5188	-35.1476	2.5153	-38.4856
				2.52639	-48.8239	2.52292	-8.28557	2.52639	-58.5887	2.525	-33.2423			2.52569	-121.272	2.52639	-58.5887			2.5257	-26.7527	2.5222	-31.958
				2.53333	-42.5875	2.52986	-4.05195	2.53333	-51.105	2.5319	-29.0979			2.53264	-116.35	2.53333	-51.105			2.5326	-18.2738	2.5292	-25.3874
				2.54028	-36.2777	2.53681	0.102652	2.54028	-43.5332	2.5389	-24.9453			2.53958	-111.266	2.54028	-43.5332			2.5396	-9.7461	2.5361	-18.751
				2.54722	-29.8798	2.54375	4.42948	2.54722	-35.8558	2.5458	-20.6446			2.54653	-105.983	2.54722	-35.8558			2.5465	-1.1745	2.5431	-12.1091
				2.55417	-23.4172	2.55069	8.73032	2.55417	-28.1007	2.5528	-16.3581			2.55347	-100.475	2.55417	-28.1007			2.5535	7.3714	2.55	-5.4919
				2.56111	-16.9204	2.55764	13.0113	2.56111	-20.3044	2.5597	-12.024			2.56042	-94.8431	2.56111	-20.3044			2.5604	15.956	2.5569	1.1073
				2.56806	-10.4048	2.56458	17.1707	2.56806	-12.4858	2.5667	-7.839			2.56736	-89.0668	2.56806	-12.4858			2.5674	24.5162	2.5639	7.7558
				2.575	-3.84994	2.57153	21.2775	2.575	-4.61992	2.5736	-3.5117			2.57431	-85.546	2.575	-4.61992			2.5743	33.0795	2.5708	14.4054
				2.58194	2.70166	2.57847	25.3564	2.58194	3.24199	2.5806	0.7908			2.58125	-76.9218	2.58194	3.24199			2.5813	41.5774	2.5778	21.0393
				2.58889	9.29307	2.58542	29.468	2.58889	11.1517	2.5875	4.9975			2.58819	-70.6851	2.58889	11.1517			2.5882	50.0258	2.5847	27.5764
				2.59583	15.8614	2.59236	33.5017	2.59583	19.0337	2.5944	9.2764			2.59514	-64.3389	2.59583	19.0337			2.5951	58.4304	2.5917	34.0442
				2.60278	22.424	2.59931	37.4829	2.60278	26.9088	2.6014	13.525			2.60208	-57.8312	2.60278	26.9088			2.6021	66.7046	2.5986	40.4505
				2.60972	28.8733	2.60625	41.3771	2.60972	34.6479	2.6083	17.6143			2.60903	-51.3432	2.60972	34.6479			2.609	74.8827	2.6056	46.8299
				2.61667	35.3151	2.61319	45.1981	2.61667	42.3781	2.6153	21.6948			2.61597	-44.7386	2.61667	42.3781			2.616	82.907	2.6125	53.0722
				2.62361	41.7023	2.62014	48.9414	2.62361	50.0428	2.6222	25.7358			2.62292	-38.077	2.62361	50.0428			2.6229	90.7952	2.6194	59.2443
				2.63056	48.0445	2.62708	52.6424	2.63056	57.6534	2.6292	29.6865			2.62986	-31.2915	2.63056	57.6534			2.6299	98.4766	2.6264	65.2823
				2.6375	54.2418	2.63403	56.2664	2.6375	65.0901	2.6361	33.5881			2.63681	-27.233	2.6375	65.0901			2.6368	106.031	2.6333	71.1966
				2.64444	60.3182	2.64097	59.8328	2.64444	72.3818	2.6431	37.5001			2.64375	-17.6958	2.64444	72.3818			2.6438	113.36	2.6403	76.973
				2.65139	66.239	2.64792	63.2181	2.65139	79.4868	2.65	41.2135			2.65069	-10.8697	2.65139	79.4868			2.6507	120.496	2.6472	82.5674
				2.65833	72.0285	2.65486	66.5469	2.65833	86.4342	2.6569	44.8444			2.65764	-4.03473	2.65833	86.4342			2.6576	127.417	2.6542	88.0305
				2.66528	77.7127	2.66181	69.8134	2.66528	93.2552	2.6639	48.2736			2.66458	2.6862	2.66528	93.2552			2.6646	134.078	2.6611	93.2488
				2.67222	83.2701	2.66875	72.9455	2.67222	99.9242	2.6708	51.7139			2.67153	9.4732	2.67222	99.9242			2.6715	140.525	2.6681	98.2911
				2.67917	88.655	2.67569	75.8499	2.67917	106.386	2.6778	55.0418			2.67847	16.1833	2.67917	106.386			2.6785	146.698	2.675	103.074
				2.68611	93.8468	2.68264	78.6735	2.68611	112.616	2.6847	58.2606			2.68542	22.8844	2.68611	112.616			2.6854	152.645	2.6819	107.671
				2.69306	98.8655	2.68958	81.3772	2.69306	118.639	2.6917	61.3582			2.69236	29.431	2.69306	118.639			2.6924	158.273	2.6889	112.05
				2.7	103.652	2.69653	83.9905	2.7	124.382	2.6986	64.3411			2.69931	33.3611	2.7	124.382			2.6993	163.611	2.6958	116.173
				2.70694	108.192	2.70347	86.4299	2.70694	129.83	2.7056	67.0643			2.70625	42.4078	2.70694	129.83			2.7063	168.633	2.7028	120.114
				2.71389	112.531	2.71042	88.7046	2.71389	135.037	2.7125	69.7356			2.71319	48.7315	2.71389	135.037			2.7132	173.331	2.7097	123.769
				2.72083	116.618	2.71736	90.7447	2.72083	139.941	2.7194	72.2811			2.72014	55.0704	2.72083	139.941			2.7201	177.752	2.7167	127.204
				2.72778	120.462	2.72431	92.6998	2.72778	144.554	2.7264	74.6727			2.72708	61.152	2.72778	144.554			2.7271	181.825	2.7236	130.349
				2.73472	124.081	2.73125	94.5394	2.73472	148.897	2.7333	76.7724			2.73403	67.1316	2.73472	148.897			2.734	185.577	2.7306	133.205
				2.74167	127.457	2.73819	96.0902	2.74167	152.948	2.7403	78.7703			2.74097	72.9717	2.74167	152.948			2.741	188.951	2.7375	135.757
				2.74861	130.585	2.74514	97.6556	2.74861	156.702	2.7472	80.6338			2.74792	78.633	2.74861	156.702			2.7479	191.981	2.7444	138.041
				2.75556	133.446	2.75208	98.9946	2.75556	160.135	2.7542	82.2968			2.75486	84.1346	2.75556	160.135			2.7549	194.651	2.7514	140.023
				2.7625	136.007	2.75903	99.9793	2.7625	163.208	2.7611	83.8045			2.76181	87.4321	2.7625	163.208			2.7618	196.975	2.7583	141.746
				2.76944	138.298	2.76597	100.928	2.76944	165.957	2.7681	85.1043			2.76875	94.6893	2.76944	165.957			2.7688	198.933	2.7653	143.151
				2.77639	140.307	2.77292	101.743	2.77639	168.369	2.775	86.2663			2.77569	99.6969	2.77639	168.369			2.7757	200.539	2.7722	144.202
				2.78333	142.057	2.77986	102.453	2.78333	170.469	2.7819	87.2085			2.78264	104.517	2.78333	170.469			2.7826	201.765	2.7792	144.999
				2.79028	143.531	2.78681	102.879	2.79028	172.237	2.7889	88.0332			2.78958	109.197	2.79028	172.237			2.7896	202.609	2.7861	145.529
				2.79722	144.698	2.79375	103.189	2.79722	173.637	2.7958	88.6925			2.79653	113.617	2.79722	173.637			2.7965	203.07	2.7931	145.756
				2.80417	145.608	2.80069	103.377	2.80417	174.729	2.8028	89.1999			2.80347	117.835	2.80417	174.729			2.8035	203.165	2.8	145.682
				2.81111	146.207	2.80764	103.445	2.81111	175.448	2.8097	89.4804			2.81042	121.831	2.81111	175.448			2.8104	202.916	2.8069	145.274
				2.81806	146.554	2.81458	103.207	2.81806	175.865	2.8167	89.6105			2.81736	125.573	2.81806	175.865			2.8174	202.273	2.8139	144.608
				2.825	146.606	2.82153	103.002	2.825	175.927	2.8236	89.513			2.82431	127.955	2.825	175.927			2.8243	201.261	2.8208	143.619
				2.83194	146.387	2.82847	102.53	2.83194	175.664	2.8306	89.2385			2.83125	132.46	2.83194	175.664			2.8313	199.859	2.8278	142.354
				2.83889	145.842	2.83542	101.76	2.83889	175.01	2.8375	88.7336			2.83819	135.553	2.83889	175.01			2.8382	198.123	2.8347	140.868
				2.84583	145.012	2.84236	100.965	2.84583	174.015	2.8444	88.2009			2.84514	138.382	2.84583	174.015			2.8451	196.017	2.8417	139.069
				2.85278	143.872	2.84931	99.9273	2.85278	172.646	2.8514	87.4583			2.85208	140.957	2.85278	172.646			2.8521	193.554	2.8486	136.993
				2.85972	142.471	2.85625	98.6784	2.85972	170.966	2.8583	86.5729			2.85903	143.321	2.85972	170.966			2.859	190.726	2.8556	134.627
				2.86667	140.809	2.86319	97.3632	2.86667	168.971	2.8653	85.4895			2.86597	145.374	2.86667	168.971			2.866	187.553	2.8625	131.98
				2.87361	138.869	2.87014	95.7709	2.87361	166.643	2.8722	84.2177			2.87292	147.214	2.87361	166.643			2.8729	184.041	2.8694	129.116
				2.88056	136.66	2.87708	94.2315	2.88056	163.992	2.8792	82.8769			2.87986	148.815	2.88056	163.992			2.8799	180.183	2.8764	125.952
				2.8875	134.229	2.88403	92.3636	2.8875	161.074	2.8861	81.3859			2.88681	149.916	2.8875	161.074			2.8868	175.984	2.8833	122.576
				2.89444	131.536	2.89097	90.4705	2.89444	157.843	2.8931	79.6806			2.89375	151.12	2.89444	157.843			2.8938	171.504	2.8903	118.965
				2.90139	128.612	2.89792	88.3806	2.90139	154.335	2.9	77.8551			2.90069	151.832	2.90139	154.335			2.9007	166.692	2.8972	115.158
				2.90833	125.433	2.90486	86.3119	2.90833	150.52	2.9069	75.8964			2.90764	152.357	2.90833	150.52			2.9076	161.606	2.9042	111.137
				2.91528	122.026	2.91181	83.9744	2.91528	146.431	2.9139	73.8294			2.91458	152.545	2.91528	146.431			2.9146	156.231	2.9111	106.927
				2.92222	118.387	2.91875	81.4244	2.92222	142.064	2.9208	71.6858			2.92153	152.481	2.92222	142.064			2.9215	150.571	2.9181	102.492
				2.92917	114.517	2.92569	78.8459	2.92917	137.421	2.9278	69.2936			2.92847	152.152	2.92917	137.421			2.9285	144.647	2.925	97.8867
				2.93611	110.455	2.93264	76.1239	2.93611	132.546	2.9347	66.8258			2.93542	151.597	2.93611	132.546			2.9354	138.46	2.9319	93.1232
				2.94306	106.179	2.93958	73.3356	2.94306	127.415	2.9417	64.2566			2.94236	150.767	2.94306	127.415			2.9424	132.041	2.9389	88.1798
				2.95	101.749	2.94653	70.4454	2.95	122.099	2.9486	61.483			2.94931	150.511	2.95	122.099			2.9493	125.409	2.9458	83.1468
				2.95694	97.1687	2.95347	67.4556	2.95694	116.602	2.9556	58.6939			2.95625	148.338	2.95694	116.602			2.9563	118.566	2.9528	77.9143
				2.96389	92.4799	2.96042	64.2909	2.96389	110.976	2.9625	55.7791			2.96319	146.79	2.96389	110.976			2.9632	111.531	2.9597	72.5393
				2.97083	87.633	2.96736	61.0634	2.97083	105.16	2.9694	52.8242			2.97014	144.978	2.97083	105.16			2.9701	104.331	2.9667	67.0225
				2.97778	82.6308	2.97431	57.7388	2.97778	99.1569	2.9764	49.7597			2.97708	142.9	2.97778	99.1569			2.9771	96.9657	2.9736	61.4905
				2.98472	77.4712	2.98125	54.2772	2.98472	92.9654	2.9833	46.6067			2.98403	140.597	2.98472	92.9654			2.984	89.4278	2.9806	55.9156
				2.99167	72.198	2.98819	50.8113	2.99167	86.6376	2.9903	43.4274			2.99097	138.049	2.99167	86.6376			2.991	81.7285	2.9875	50.2652
				2.99861	66.8425	2.99514	47.239	2.99861	80.211	2.9972	40.0289			2.99792	135.202	2.99861	80.211			2.9979	73.8954	2.9944	44.5224
				3.00556	61.4087	3.00208	43.6088	3.00556	73.6904	3.0042	36.7251			3.00486	132.14	3.00556	73.6904			3.0049	65.9658	3.0014	38.7502
				3.0125	55.887	3.00903	39.9834	3.0125	67.0644	3.0111	33.3033			3.01181	130.617	3.0125	67.0644			3.0118	57.9401	3.0083	32.9359
				3.01944	50.3078	3.01597	36.2576	3.01944	60.3694	3.0181	29.7368			3.01875	125.454	3.01944	60.3694			3.0188	49.876	3.0153	27.1549
				3.02639	44.6268	3.02292	32.5001	3.02639	53.5521	3.025	26.1214			3.02569	121.826	3.02639	53.5521			3.0257	41.7374	3.0222	21.357
				3.03333	38.9524	3.02986	28.8808	3.03333	46.7428	3.0319	22.4798			3.03264	118.044	3.03333	46.7428			3.0326	33.5465	3.0292	15.5467
				3.04028	33.2086	3.03681	25.1207	3.04028	39.8503	3.0389	18.8902			3.03958	113.968	3.04028	39.8503			3.0396	25.3206	3.0361	9.75
				3.04722	27.4461	3.04375	21.3979	3.04722	32.9353	3.0458	15.2003			3.04653	109.802	3.04722	32.9353			3.0465	17.0577	3.0431	3.9889
				3.05417	21.6783	3.05069	17.6051	3.05417	26.014	3.0528	11.5287			3.05347	105.406	3.05417	26.014			3.0535	8.7932	3.05	-1.7575
				3.06111	15.8715	3.05764	13.6927	3.06111	19.0458	3.0597	7.8296			3.06042	100.909	3.06111	19.0458			3.0604	0.536	3.0569	-7.4494
				3.06806	10.0723	3.06458	9.85208	3.06806	12.0868	3.0667	4.1315			3.06736	96.1861	3.06806	12.0868			3.0674	-7.6671	3.0639	-13.1445
				3.075	4.278	3.07153	6.06231	3.075	5.1336	3.0736	0.393			3.07431	93.5766	3.075	5.1336			3.0743	-15.805	3.0708	-18.7566
				3.08194	-1.43727	3.07847	2.17874	3.08194	-1.72472	3.0806	-3.3949			3.08125	86.2591	3.08194	-1.72472			3.0813	-23.8606	3.0778	-24.2699
				3.08889	-7.14109	3.08542	-1.57134	3.08889	-8.5693	3.0875	-7.0473			3.08819	81.102	3.08889	-8.5693			3.0882	-31.8629	3.0847	-29.7041
				3.09583	-12.8101	3.09236	-5.4014	3.09583	-15.3721	3.0944	-10.8594			3.09514	75.7899	3.09583	-15.3721			3.0951	-39.8074	3.0917	-35.0351
				3.10278	-18.4177	3.09931	-9.03377	3.10278	-22.1012	3.1014	-14.533			3.10208	70.4298	3.10278	-22.1012			3.1021	-47.6128	3.0986	-40.2585
				3.10972	-23.937	3.10625	-12.6937	3.10972	-28.7244	3.1083	-18.1119			3.10903	64.9039	3.10972	-28.7244			3.109	-55.3022	3.1056	-45.4092
				3.11667	-29.397	3.11319	-16.3482	3.11667	-35.2765	3.1153	-21.8502			3.11597	59.2433	3.11667	-35.2765			3.116	-62.8248	3.1125	-50.4261
				3.12361	-34.7208	3.12014	-19.8995	3.12361	-41.6649	3.1222	-25.4703			3.12292	53.5335	3.12361	-41.6649			3.1229	-70.2043	3.1194	-55.3252
				3.13056	-40.0321	3.12708	-23.4858	3.13056	-48.0385	3.1292	-29.0563			3.12986	47.7347	3.13056	-48.0385			3.1299	-77.3804	3.1264	-60.1039
				3.1375	-45.2032	3.13403	-26.9372	3.1375	-54.2438	3.1361	-32.6087			3.13681	44.2385	3.1375	-54.2438			3.1368	-84.3806	3.1333	-64.6802
				3.14444	-50.3091	3.14097	-30.3178	3.14444	-60.3709	3.1431	-35.9882			3.14375	35.8771	3.14444	-60.3709			3.1438	-91.2261	3.1403	-69.1761
				3.15139	-55.2513	3.14792	-33.6952	3.15139	-66.3015	3.15	-39.3414			3.15069	29.8777	3.15139	-66.3015			3.1507	-97.8875	3.1472	-73.5057
				3.15833	-60.0796	3.15486	-36.808	3.15833	-72.0955	3.1569	-42.6256			3.15764	23.8019	3.15833	-72.0955			3.1576	-104.36	3.1542	-77.7389
				3.16528	-64.7928	3.16181	-39.8184	3.16528	-77.7513	3.1639	-45.8558			3.16458	17.7369	3.16528	-77.7513			3.1646	-110.575	3.1611	-81.7664
				3.17222	-69.3585	3.16875	-42.9192	3.17222	-83.2302	3.1708	-49.106			3.17153	11.6274	3.17222	-83.2302			3.1715	-116.571	3.1681	-85.6226
				3.17917	-73.7901	3.17569	-45.8102	3.17917	-88.5481	3.1778	-52.2213			3.17847	5.56522	3.17917	-88.5481			3.1785	-122.317	3.175	-89.2699
				3.18611	-78.0488	3.18264	-48.6929	3.18611	-93.6586	3.1847	-55.1642			3.18542	-0.559576	3.18611	-93.6586			3.1854	-127.835	3.1819	-92.7871
				3.19306	-82.1322	3.18958	-51.2801	3.19306	-98.5587	3.1917	-58.0024			3.19236	-6.61389	3.19306	-98.5587			3.1924	-133.085	3.1889	-96.086
				3.2	-86.0031	3.19653	-53.8386	3.2	-103.204	3.1986	-60.6653			3.19931	-10.378	3.2	-103.204			3.1993	-138.08	3.1958	-99.2245
				3.20694	-89.7331	3.20347	-56.2974	3.20694	-107.68	3.2056	-63.3627			3.20625	-18.5628	3.20694	-107.68			3.2063	-142.756	3.2028	-102.174
				3.21389	-93.2698	3.21042	-58.6352	3.21389	-111.924	3.2125	-65.9443			3.21319	-24.4951	3.21389	-111.924			3.2132	-147.111	3.2097	-104.957
				3.22083	-96.6278	3.21736	-60.8635	3.22083	-115.953	3.2194	-68.3236			3.22014	-30.4282	3.22083	-115.953			3.2201	-151.163	3.2167	-107.506
				3.22778	-99.8034	3.22431	-62.8866	3.22778	-119.764	3.2264	-70.6306			3.22708	-36.2791	3.22778	-119.764			3.2271	-154.9	3.2236	-109.847
				3.23472	-102.76	3.23125	-64.8579	3.23472	-123.312	3.2333	-72.8963			3.23403	-42.1301	3.23472	-123.312			3.234	-158.378	3.2306	-111.945
				3.24167	-105.525	3.23819	-66.7427	3.24167	-126.63	3.2403	-74.9304			3.24097	-47.8012	3.24167	-126.63			3.241	-161.527	3.2375	-113.909
				3.24861	-108.063	3.24514	-68.4416	3.24861	-129.676	3.2472	-76.8168			3.24792	-53.3922	3.24861	-129.676			3.2479	-164.329	3.2444	-115.628
				3.25556	-110.375	3.25208	-70.0122	3.25556	-132.45	3.2542	-78.6041			3.25486	-58.8983	3.25556	-132.45			3.2549	-166.836	3.2514	-117.179
				3.2625	-112.512	3.25903	-71.4636	3.2625	-135.014	3.2611	-80.3002			3.26181	-62.6245	3.2625	-135.014			3.2618	-169.024	3.2583	-118.475
				3.26944	-114.449	3.26597	-72.8819	3.26944	-137.339	3.2681	-81.7568			3.26875	-69.5472	3.26944	-137.339			3.2688	-170.862	3.2653	-119.617
				3.27639	-116.172	3.27292	-74.0451	3.27639	-139.406	3.275	-83.1303			3.27569	-74.6775	3.27639	-139.406			3.2757	-172.372	3.2722	-120.501
				3.28333	-117.666	3.27986	-75.0841	3.28333	-141.199	3.2819	-84.2072			3.28264	-79.6239	3.28333	-141.199			3.2826	-173.501	3.2792	-121.193
				3.29028	-118.928	3.28681	-75.9353	3.29028	-142.713	3.2889	-85.2125			3.28958	-84.4383	3.29028	-142.713			3.2896	-174.365	3.2861	-121.665
				3.29722	-119.908	3.29375	-76.6401	3.29722	-143.889	3.2958	-86.0655			3.29653	-89.2302	3.29722	-143.889			3.2965	-174.873	3.2931	-121.92
				3.30417	-120.701	3.30069	-77.2364	3.30417	-144.841	3.3028	-86.843			3.30347	-93.7104	3.30417	-144.841			3.3035	-175.054	3.3	-122.033
				3.31111	-121.282	3.30764	-77.7493	3.31111	-145.539	3.3097	-87.4599			3.31042	-98.0833	3.31111	-145.539			3.3104	-174.917	3.3069	-121.89
				3.31806	-121.681	3.31458	-78.0921	3.31806	-146.018	3.3167	-87.9025			3.31736	-102.235	3.31806	-146.018			3.3174	-174.402	3.3139	-121.537
				3.325	-121.817	3.32153	-78.2106	3.325	-146.181	3.3236	-87.9587			3.32431	-105.204	3.325	-146.181			3.3243	-173.531	3.3208	-120.923
				3.33194	-121.682	3.32847	-78.1719	3.33194	-146.019	3.3306	-87.9627			3.33125	-109.977	3.33194	-146.019			3.3313	-172.323	3.3278	-120.106
				3.33889	-121.278	3.33542	-77.9346	3.33889	-145.533	3.3375	-87.8267			3.33819	-113.591	3.33889	-145.533			3.3382	-170.814	3.3347	-119.148
				3.34583	-120.651	3.34236	-77.6872	3.34583	-144.781	3.3444	-87.4577			3.34514	-117.006	3.34583	-144.781			3.3451	-168.982	3.3417	-117.966
				3.35278	-119.841	3.34931	-77.2771	3.35278	-143.809	3.3514	-86.9261			3.35208	-120.165	3.35278	-143.809			3.3521	-166.826	3.3486	-116.602
				3.35972	-118.819	3.35625	-76.6612	3.35972	-142.583	3.3583	-86.2997			3.35903	-123.164	3.35972	-142.583			3.359	-164.361	3.3556	-114.998
				3.36667	-117.568	3.36319	-75.8924	3.36667	-141.081	3.3653	-85.4666			3.36597	-125.852	3.36667	-141.081			3.366	-161.537	3.3625	-113.211
				3.37361	-116.069	3.37014	-75.0812	3.37361	-139.283	3.3722	-84.4828			3.37292	-128.298	3.37361	-139.283			3.3729	-158.396	3.3694	-111.205
				3.38056	-114.401	3.37708	-74.3099	3.38056	-137.282	3.3792	-83.1966			3.37986	-130.569	3.38056	-137.282			3.3799	-154.946	3.3764	-109.01
				3.3875	-112.498	3.38403	-73.1984	3.3875	-134.997	3.3861	-81.8777			3.38681	-132.494	3.3875	-134.997			3.3868	-151.242	3.3833	-106.663
				3.39444	-110.363	3.39097	-71.9561	3.39444	-132.436	3.3931	-80.3488			3.39375	-134.281	3.39444	-132.436			3.3938	-147.273	3.3903	-104.121
				3.40139	-108.02	3.39792	-70.5319	3.40139	-129.624	3.4	-78.6403			3.40069	-135.764	3.40139	-129.624			3.4007	-143.033	3.3972	-101.391
				3.40833	-105.531	3.40486	-68.9841	3.40833	-126.637	3.4069	-76.8328			3.40764	-137.04	3.40833	-126.637			3.4076	-138.528	3.4042	-98.4052
				3.41528	-102.825	3.41181	-67.4106	3.41528	-123.389	3.4139	-74.9259			3.41458	-138.012	3.41528	-123.389			3.4146	-133.77	3.4111	-95.276
				3.42222	-99.9357	3.41875	-65.8047	3.42222	-119.923	3.4208	-72.789			3.42153	-138.784	3.42222	-119.923			3.4215	-128.735	3.4181	-91.9801
				3.42917	-96.8154	3.42569	-64.0157	3.42917	-116.178	3.4278	-70.5734			3.42847	-139.389	3.42917	-116.178			3.4285	-123.452	3.425	-88.5483
				3.43611	-93.5204	3.43264	-62.0976	3.43611	-112.224	3.4347	-68.2298			3.43542	-139.723	3.43611	-112.224			3.4354	-117.915	3.4319	-85.0208
				3.44306	-90.0486	3.43958	-60.1083	3.44306	-108.058	3.4417	-65.8426			3.44236	-139.88	3.44306	-108.058			3.4424	-112.205	3.4389	-81.2882
				3.45	-86.4153	3.44653	-58.0352	3.45	-103.698	3.4486	-63.1617			3.44931	-139.685	3.45	-103.698			3.4493	-106.267	3.4458	-77.5167
				3.45694	-82.6271	3.45347	-55.7913	3.45694	-99.1525	3.4556	-60.3778			3.45625	-139.211	3.45694	-99.1525			3.4563	-100.176	3.4528	-73.546
				3.46389	-78.6811	3.46042	-53.5343	3.46389	-94.4173	3.4625	-57.4822			3.46319	-138.551	3.46389	-94.4173			3.4632	-93.9194	3.4597	-69.5141
				3.47083	-74.5818	3.46736	-51.2089	3.47083	-89.4981	3.4694	-54.5021			3.47014	-137.596	3.47083	-89.4981			3.4701	-87.4693	3.4667	-65.2828
				3.47778	-70.3167	3.47431	-48.7912	3.47778	-84.38	3.4764	-51.3536			3.47708	-136.399	3.47778	-84.38			3.4771	-80.8687	3.4736	-60.9892
				3.48472	-65.9047	3.48125	-46.3173	3.48472	-79.0857	3.4833	-48.0644			3.48403	-135.095	3.48472	-79.0857			3.484	-74.1039	3.4806	-56.5494
				3.49167	-61.3862	3.48819	-43.8027	3.49167	-73.6634	3.4903	-44.7728			3.49097	-133.444	3.49167	-73.6634			3.491	-67.2263	3.4875	-51.9962
				3.49861	-56.7824	3.49514	-41.2812	3.49861	-68.1389	3.4972	-41.3348			3.49792	-131.556	3.49861	-68.1389			3.4979	-60.224	3.4944	-47.3105
				3.50556	-52.0844	3.50208	-38.5666	3.50556	-62.5013	3.5042	-37.8597			3.50486	-129.56	3.50556	-62.5013			3.5049	-53.1365	3.5014	-42.4729
				3.5125	-47.3117	3.50903	-35.8598	3.5125	-56.774	3.5111	-34.3026			3.51181	-127.345	3.5125	-56.774			3.5118	-45.9616	3.5083	-37.6348
				3.51944	-42.4783	3.51597	-33.2505	3.51944	-50.9739	3.5181	-30.6519			3.51875	-124.845	3.51944	-50.9739			3.5188	-38.7161	3.5153	-32.7738
				3.52639	-37.5855	3.52292	-30.5257	3.52639	-45.1026	3.525	-26.9619			3.52569	-122.201	3.52639	-45.1026			3.5257	-31.422	3.5222	-27.8329
				3.53333	-32.6138	3.52986	-27.5605	3.53333	-39.1366	3.5319	-23.2906			3.53264	-119.335	3.53333	-39.1366			3.5326	-24.0176	3.5292	-22.89
				3.54028	-27.5752	3.53681	-24.8859	3.54028	-33.0902	3.5389	-19.4861			3.53958	-116.307	3.54028	-33.0902			3.5396	-16.6118	3.5361	-17.8799
				3.54722	-22.4874	3.54375	-21.9864	3.54722	-26.9849	3.5458	-15.5833			3.54653	-113.093	3.54722	-26.9849			3.5465	-9.1858	3.5431	-12.845
				3.55417	-17.3603	3.55069	-19.0757	3.55417	-20.8323	3.5528	-11.7246			3.55347	-109.701	3.55417	-20.8323			3.5535	-1.8114	3.55	-7.7713
				3.56111	-12.2195	3.55764	-16.329	3.56111	-14.6634	3.5597	-7.9206			3.56042	-106.111	3.56111	-14.6634			3.5604	5.5706	3.5569	-2.7478
				3.56806	-7.03939	3.56458	-13.4466	3.56806	-8.44727	3.5667	-4.119			3.56736	-102.421	3.56806	-8.44727			3.5674	12.9627	3.5639	2.2691
				3.575	-1.86603	3.57153	-10.4286	3.575	-2.23924	3.5736	-0.3043			3.57431	-98.5298	3.575	-2.23924			3.5743	20.3235	3.5708	7.2291
				3.58194	3.28337	3.57847	-7.59913	3.58194	3.94004	3.5806	3.5687			3.58125	-94.5287	3.58194	3.94004			3.5813	27.6225	3.5778	12.1575
				3.58889	8.414	3.58542	-4.56108	3.58889	10.0968	3.5875	7.4323			3.58819	-90.2835	3.58889	10.0968			3.5882	34.8362	3.5847	17.0394
				3.59583	13.4959	3.59236	-1.70493	3.59583	16.1951	3.5944	11.2931			3.59514	-85.9434	3.59583	16.1951			3.5951	42.0026	3.5917	21.9434
				3.60278	18.5351	3.59931	1.16567	3.60278	22.2421	3.6014	15.0945			3.60208	-81.5472	3.60278	22.2421			3.6021	49.0717	3.5986	26.7269
				3.60972	23.5128	3.60625	4.10308	3.60972	28.2154	3.6083	18.8592			3.60903	-76.9975	3.60972	28.2154			3.609	56.0541	3.6056	31.5136
				3.61667	28.4399	3.61319	7.04426	3.61667	34.1278	3.6153	22.6367			3.61597	-72.3789	3.61667	34.1278			3.616	62.9038	3.6125	36.1781
				3.62361	33.2915	3.62014	9.75994	3.62361	39.9498	3.6222	26.3153			3.62292	-67.5571	3.62361	39.9498			3.6229	69.6	3.6194	40.82
				3.63056	38.0718	3.62708	12.485	3.63056	45.6861	3.6292	29.8825			3.62986	-62.7453	3.63056	45.6861			3.6299	76.1202	3.6264	45.3343
				3.6375	42.7588	3.63403	15.2099	3.6375	51.3105	3.6361	33.4308			3.63681	-57.7963	3.6375	51.3105			3.6368	82.502	3.6333	49.7198
				3.64444	47.3199	3.64097	17.9041	3.64444	56.7838	3.6431	36.8929			3.64375	-52.7776	3.64444	56.7838			3.6438	88.7161	3.6403	53.9865
				3.65139	51.7698	3.64792	20.4975	3.65139	62.1238	3.65	40.3106			3.65069	-47.6741	3.65139	62.1238			3.6507	94.7355	3.6472	58.17
				3.65833	56.1305	3.65486	22.9991	3.65833	67.3566	3.6569	43.5501			3.65764	-42.5335	3.65833	67.3566			3.6576	100.587	3.6542	62.2464
				3.66528	60.3967	3.66181	25.4587	3.66528	72.4761	3.6639	46.7954			3.66458	-37.3522	3.66528	72.4761			3.6646	106.217	3.6611	66.168
				3.67222	64.5357	3.66875	27.9663	3.67222	77.4429	3.6708	49.8108			3.67153	-32.0637	3.67222	77.4429			3.6715	111.63	3.6681	69.9276
				3.67917	68.4945	3.67569	30.3775	3.67917	82.1935	3.6778	52.8516			3.67847	-26.7721	3.67917	82.1935			3.6785	116.784	3.675	73.5262
				3.68611	72.3127	3.68264	32.7012	3.68611	86.7753	3.6847	55.7605			3.68542	-21.502	3.68611	86.7753			3.6854	121.753	3.6819	77.0369
				3.69306	75.9299	3.68958	34.8651	3.69306	91.1159	3.6917	58.5264			3.69236	-16.2183	3.69306	91.1159			3.6924	126.458	3.6889	80.3476
				3.7	79.3842	3.69653	37.0537	3.7	95.2611	3.6986	61.1674			3.69931	-10.8686	3.7	95.2611			3.6993	130.944	3.6958	83.5248
				3.70694	82.6334	3.70347	39.154	3.70694	99.1601	3.7056	63.6503			3.70625	-5.5375	3.70694	99.1601			3.7063	135.16	3.7028	86.502
				3.71389	85.7479	3.71042	41.1876	3.71389	102.898	3.7125	66.0455			3.71319	-0.24458	3.71389	102.898			3.7132	139.127	3.7097	89.2468
				3.72083	88.6646	3.71736	43.12	3.72083	106.397	3.7194	68.2659			3.72708	10.3035	3.72083	106.397			3.7201	142.81	3.7167	91.8429
				3.72778	91.4219	3.72431	44.9279	3.72778	109.706	3.7264	70.4169			3.73403	15.4475	3.72778	109.706			3.7271	146.217	3.7236	94.2204
				3.73472	93.983	3.73125	46.6423	3.73472	112.78	3.7333	72.3661			3.74097	20.6155	3.73472	112.78			3.734	149.355	3.7306	96.4453
				3.74167	96.3096	3.73819	48.3228	3.74167	115.571	3.7403	74.2738			3.74792	25.6376	3.74167	115.571			3.741	152.163	3.7375	98.4601
				3.74861	98.4418	3.74514	49.8647	3.74861	118.13	3.7472	75.9483			3.75486	30.5972	3.74861	118.13			3.7479	154.683	3.7444	100.266
				3.75556	100.384	3.75208	51.2408	3.75556	120.461	3.7542	77.5169			3.76181	35.491	3.75556	120.461			3.7549	156.918	3.7514	101.889
				3.7625	102.149	3.75903	52.6468	3.7625	122.578	3.7611	78.9327			3.76875	40.2521	3.7625	122.578			3.7618	158.832	3.7583	103.315
				3.76944	103.642	3.76597	53.9184	3.76944	124.37	3.7681	80.1277			3.77569	44.959	3.76944	124.37			3.7688	160.482	3.7653	104.551
				3.77639	104.946	3.77292	55.1714	3.77639	125.935	3.775	81.209			3.78264	49.5939	3.77639	125.935			3.7757	161.776	3.7722	105.589
				3.78333	106.018	3.77986	56.2632	3.78333	127.222	3.7819	82.1133			3.78958	54.1121	3.78333	127.222			3.7826	162.793	3.7792	106.451
				3.79028	106.887	3.78681	57.2216	3.79028	128.264	3.7889	82.9233			3.79653	58.5662	3.79028	128.264			3.7896	163.492	3.7861	107.084
				3.79722	107.488	3.79375	58.096	3.79722	128.985	3.7958	83.547			3.80347	62.8591	3.79722	128.985			3.7965	163.912	3.7931	107.528
				3.80417	107.883	3.80069	58.8364	3.80417	129.46	3.8028	83.973			3.81042	67.0386	3.80417	129.46			3.8035	164.017	3.8	107.701
				3.81111	108.037	3.80764	59.4363	3.81111	129.644	3.8097	84.2428			3.81736	71.0595	3.81111	129.644			3.8104	163.815	3.8069	107.674
				3.81806	108.011	3.81458	59.7683	3.81806	129.614	3.8167	84.3757			3.82431	74.8919	3.81806	129.614			3.8174	163.297	3.8139	107.434
				3.825	107.763	3.82153	60.1343	3.825	129.316	3.8236	84.2837			3.83125	78.6005	3.825	129.316			3.8243	162.472	3.8208	106.999
				3.83194	107.293	3.82847	60.3468	3.83194	128.751	3.8306	84.1026			3.83819	82.2023	3.83194	128.751			3.8313	161.341	3.8278	106.391
				3.83889	106.604	3.83542	60.4758	3.83889	127.924	3.8375	83.7331			3.84514	85.6376	3.83889	127.924			3.8382	159.902	3.8347	105.6
				3.84583	105.708	3.84236	60.469	3.84583	126.85	3.8444	83.1875			3.85208	88.9141	3.84583	126.85			3.8451	158.153	3.8417	104.591
				3.85278	104.637	3.84931	60.3795	3.85278	125.565	3.8514	82.5525			3.85903	92.0261	3.85278	125.565			3.8521	156.112	3.8486	103.376
				3.85972	103.366	3.85625	60.1663	3.85972	124.039	3.8583	81.713			3.86597	94.9729	3.85972	124.039			3.859	153.81	3.8556	101.977
				3.86667	101.917	3.86319	59.869	3.86667	122.301	3.8653	80.7241			3.87292	97.7821	3.86667	122.301			3.866	151.212	3.8625	100.384
				3.87361	100.28	3.87014	59.3775	3.87361	120.336	3.8722	79.6415			3.87986	100.367	3.87361	120.336			3.8729	148.325	3.8694	98.6028
				3.88056	98.4874	3.87708	58.8305	3.88056	118.185	3.8792	78.38			3.88681	102.79	3.88056	118.185			3.8799	145.153	3.8764	96.6243
				3.8875	96.4769	3.88403	58.2562	3.8875	115.772	3.8861	77.0268			3.89375	105.015	3.8875	115.772			3.8868	141.713	3.8833	94.5124
				3.89444	94.3268	3.89097	57.3834	3.89444	113.192	3.8931	75.5377			3.90069	107.075	3.89444	113.192			3.8938	138.042	3.8903	92.2465
				3.90139	91.9579	3.89792	56.4322	3.90139	110.35	3.9	73.9478			3.90764	108.983	3.90139	110.35			3.9007	134.145	3.8972	89.8252
				3.90833	89.4346	3.90486	55.3281	3.90833	107.322	3.9069	72.1484			3.91458	110.68	3.90833	107.322			3.9076	129.985	3.9042	87.226
				3.91528	86.7484	3.91181	54.3143	3.91528	104.098	3.9139	70.1819			3.92153	112.172	3.91528	104.098			3.9146	125.615	3.9111	84.4852
				3.92222	83.8949	3.91875	53.0701	3.92222	100.674	3.9208	68.1627			3.92847	113.447	3.92222	100.674			3.9215	121.019	3.9181	81.5891
				3.92917	80.9066	3.92569	51.7729	3.92917	97.088	3.9278	65.9611			3.93542	114.602	3.92917	97.088			3.9285	116.245	3.925	78.5876
				3.93611	77.7589	3.93264	50.3111	3.93611	93.3107	3.9347	63.6476			3.94236	115.571	3.93611	93.3107			3.9354	111.259	3.9319	75.4151
				3.94306	74.5117	3.93958	48.7783	3.94306	89.4141	3.9417	61.297			3.94931	116.352	3.94306	89.4141			3.9424	106.102	3.9389	72.1282
				3.95	71.1682	3.94653	47.1519	3.95	85.4018	3.9486	58.8554			3.95625	116.909	3.95	85.4018			3.9493	100.75	3.9458	68.7114
				3.95694	67.7321	3.95347	45.5292	3.95694	81.2785	3.9556	56.2535			3.96319	117.237	3.95694	81.2785			3.9563	95.2586	3.9528	65.1838
				3.96389	64.1612	3.96042	43.8167	3.96389	76.9935	3.9625	53.566			3.97014	117.411	3.96389	76.9935			3.9632	89.6102	3.9597	61.5386
				3.97083	60.5056	3.96736	42.059	3.97083	72.6067	3.9694	50.8514			3.97708	117.394	3.97083	72.6067			3.9701	83.7866	3.9667	57.8427
				3.97778	56.7653	3.97431	40.1581	3.97778	68.1184	3.9764	48.0548			3.98403	117.194	3.97778	68.1184			3.9771	77.8649	3.9736	54.0283
				3.98472	52.9545	3.98125	38.2525	3.98472	63.5454	3.9833	45.1166			3.99097	116.748	3.98472	63.5454			3.984	71.7843	3.9806	50.1321
				3.99167	49.0459	3.98819	36.1663	3.99167	58.8551	3.9903	42.2125			3.99792	116.147	3.99167	58.8551			3.991	65.662	3.9875	46.1705
				3.99861	45.0867	3.99514	34.0345	3.99861	54.104	3.9972	39.1406			4.00486	115.355	3.99861	54.104			3.9979	59.4341	3.9944	42.1628
				4.00556	41.08	4.00208	31.8271	4.00556	49.296	4.0042	36.0687			4.01181	114.336	4.00556	49.296			4.0049	53.0989	4.0014	38.0878
				4.0125	37.0383	4.00903	29.5514	4.0125	44.446	4.0111	32.9195			4.01875	113.202	4.0125	44.446			4.0118	46.7024	4.0083	33.9978
				4.01944	32.935	4.01597	27.2385	4.01944	39.522	4.0181	29.8426			4.02569	111.88	4.01944	39.522			4.0188	40.2289	4.0153	29.8623
				4.02639	28.8037	4.02292	25.0138	4.02639	34.5644	4.025	26.7091			4.03264	110.359	4.02639	34.5644			4.0257	33.7303	4.0222	25.6703
				4.03333	24.6395	4.02986	22.6077	4.03333	29.5674	4.0319	23.5561			4.03958	108.612	4.03333	29.5674			4.0326	27.1821	4.0292	21.532
				4.04028	20.4695	4.03681	20.1873	4.04028	24.5634	4.0389	20.2271			4.04653	106.752	4.04028	24.5634			4.0396	20.6439	4.0361	17.2863
				4.04722	16.287	4.04375	17.6762	4.04722	19.5444	4.0458	16.9552			4.05347	104.675	4.04722	19.5444			4.0465	14.0777	4.0431	13.0263
				4.05417	12.0874	4.05069	15.1445	4.05417	14.5048	4.0528	13.6705			4.06042	102.453	4.05417	14.5048			4.0535	7.5641	4.05	9.2887
				4.06111	7.86964	4.05764	12.6634	4.06111	9.44356	4.0597	10.3865			4.06736	100.13	4.06111	9.44356			4.0604	1.0609	4.0569	5.6085
				4.06806	3.68867	4.06458	10.0882	4.06806	4.42641	4.0667	6.9993			4.07431	97.553	4.06806	4.42641			4.0674	-5.3662	4.0639	1.9021
				4.075	-0.470458	4.07153	7.43789	4.075	-0.56455	4.0736	3.7004			4.08125	94.8442	4.075	-0.56455			4.0743	-11.7954	4.0708	-1.8522
				4.08194	-4.57917	4.07847	4.8396	4.08194	-5.495	4.0806	0.3551			4.08819	90.4501	4.08194	-5.495			4.0813	-18.1708	4.0778	-5.6658
				4.08889	-8.65091	4.08542	2.19345	4.08889	-10.3811	4.0875	-2.909			4.09514	87.3457	4.08889	-10.3811			4.0882	-24.4986	4.0847	-9.5221
				4.09583	-12.6047	4.09236	-0.276928	4.09583	-15.1256	4.0944	-6.252			4.10208	84.0598	4.09583	-15.1256			4.0951	-30.7643	4.0917	-13.3959
				4.10278	-16.5349	4.09931	-2.95751	4.10278	-19.8418	4.1014	-9.5081			4.10903	80.6967	4.10278	-19.8418			4.1021	-36.9342	4.0986	-17.2991
				4.10972	-20.4139	4.10625	-5.57834	4.10972	-24.4966	4.1083	-12.7355			4.11597	77.1896	4.10972	-24.4966			4.109	-42.9847	4.1056	-21.1939
				4.11667	-24.2428	4.11319	-8.14524	4.11667	-29.0914	4.1153	-15.9386			4.12292	73.5367	4.11667	-29.0914			4.116	-48.9401	4.1125	-25.0909
				4.12361	-28.0076	4.12014	-10.8093	4.12361	-33.6091	4.1222	-19.2131			4.12986	69.7818	4.12361	-33.6091			4.1229	-54.7805	4.1194	-28.9662
				4.13056	-31.69	4.12708	-13.3596	4.13056	-38.028	4.1292	-22.3075			4.13681	67.6354	4.13056	-38.028			4.1299	-60.6341	4.1264	-32.8355
				4.1375	-35.2641	4.13403	-15.8364	4.1375	-42.3169	4.1361	-25.4095			4.14375	61.9369	4.1375	-42.3169			4.1368	-65.9989	4.1333	-36.6326
				4.14444	-38.7732	4.14097	-18.2709	4.14444	-46.5278	4.1431	-28.4229			4.15069	57.8763	4.14444	-46.5278			4.1438	-71.3387	4.1403	-40.4286
				4.15139	-42.1579	4.14792	-20.7035	4.15139	-50.5895	4.15	-31.3756			4.15764	53.8156	4.15139	-50.5895			4.1507	-76.5875	4.1472	-44.1999
				4.15833	-45.4856	4.15486	-23.0863	4.15833	-54.5827	4.1569	-34.202			4.16458	49.6412	4.15833	-54.5827			4.1576	-81.6712	4.1542	-47.9514
				4.16528	-48.6896	4.16181	-25.4183	4.16528	-58.4275	4.1639	-37.102			4.17153	45.4246	4.16528	-58.4275			4.1646	-86.591	4.1611	-51.6086
				4.17222	-51.805	4.16875	-27.6788	4.17222	-62.166	4.1708	-39.9579			4.17847	41.1008	4.17222	-62.166			4.1715	-91.3403	4.1681	-55.153
				4.17917	-54.7384	4.17569	-29.9833	4.17917	-65.6861	4.1778	-42.6495			4.18542	36.6573	4.17917	-65.6861			4.1785	-95.9116	4.175	-58.562
				4.18611	-57.5514	4.18264	-32.1206	4.18611	-69.0617	4.1847	-45.3231			4.19236	32.1839	4.18611	-69.0617			4.1854	-100.284	4.1819	-61.8924
				4.19306	-60.244	4.18958	-34.1818	4.19306	-72.2928	4.1917	-47.8563			4.19931	29.4442	4.19306	-72.2928			4.1924	-104.452	4.1889	-65.0266
				4.2	-62.8073	4.19653	-36.2761	4.2	-75.3688	4.1986	-50.385			4.20625	23.07	4.2	-75.3688			4.1993	-108.489	4.1958	-68.0981
				4.20694	-65.2132	4.20347	-38.2942	4.20694	-78.2559	4.2056	-52.7718			4.21319	18.6229	4.20694	-78.2559			4.2063	-112.318	4.2028	-70.96
				4.21389	-67.4701	4.21042	-40.1488	4.21389	-80.9641	4.2125	-55.0487			4.22014	14.065	4.21389	-80.9641			4.2132	-115.945	4.2097	-73.7314
				4.22083	-69.5801	4.21736	-42.0572	4.22083	-83.4962	4.2194	-57.2617			4.22708	9.44616	4.22083	-83.4962			4.2201	-119.34	4.2167	-76.3114
				4.22778	-71.5368	4.22431	-43.8551	4.22778	-85.8442	4.2264	-59.3813			4.23403	4.91329	4.22778	-85.8442			4.2271	-122.48	4.2236	-78.7676
				4.23472	-73.3508	4.23125	-45.5937	4.23472	-88.0209	4.2333	-61.4827			4.24097	0.328112	4.23472	-88.0209			4.234	-125.359	4.2306	-81.0589
				4.24167	-75.0032	4.23819	-47.3279	4.24167	-90.0038	4.2403	-63.4388			4.24792	-4.27946	4.24167	-90.0038			4.241	-127.976	4.2375	-83.1732
				4.24861	-76.4763	4.24514	-49.0302	4.24861	-91.7716	4.2472	-65.3128			4.25486	-8.79314	4.24861	-91.7716			4.2479	-130.371	4.2444	-85.136
				4.25556	-77.773	4.25208	-50.5292	4.25556	-93.3277	4.2542	-65.7076			4.26181	-11.6771	4.25556	-93.3277			4.2549	-132.51	4.2514	-86.8201
				4.2625	-78.9536	4.25903	-52.1246	4.2625	-94.7443	4.2611	-67.2684			4.26875	-17.7946	4.2625	-94.7443			4.2618	-134.377	4.2583	-88.3385
				4.26944	-79.9503	4.26597	-53.6997	4.26944	-95.9404	4.2681	-68.0639			4.27569	-22.2044	4.26944	-95.9404			4.2688	-135.988	4.2653	-89.6957
				4.27639	-80.8072	4.27292	-54.6658	4.27639	-96.9687	4.275	-69.3442			4.28264	-26.6109	4.27639	-96.9687			4.2757	-137.316	4.2722	-90.8198
				4.28333	-81.5314	4.27986	-56.3559	4.28333	-97.8377	4.2819	-70.3766			4.28958	-30.9382	4.28333	-97.8377			4.2826	-138.369	4.2792	-91.7805
				4.29028	-80.9373	4.28681	-57.7704	4.29028	-97.1248	4.2889	-71.3805			4.29653	-35.1756	4.29028	-97.1248			4.2896	-139.11	4.2861	-92.529
				4.29722	-81.2395	4.29375	-58.2261	4.29722	-97.4875	4.2958	-72.3119			4.30347	-39.3127	4.29722	-97.4875			4.2965	-139.576	4.2931	-93.1205
				4.30417	-80.5333	4.30069	-58.6701	4.30417	-96.6399	4.3028	-73.3115			4.31042	-43.3758	4.30417	-96.6399			4.3035	-139.767	4.3	-93.52
				4.31111	-80.4226	4.30764	-58.9453	4.31111	-96.5071	4.3097	-74.0365			4.31736	-47.3904	4.31111	-96.5071			4.3104	-139.721	4.3069	-93.7654
				4.31806	-79.9038	4.31458	-59.0415	4.31806	-95.8846	4.3167	-75.2085			4.32431	-50.0569	4.31806	-95.8846			4.3174	-139.365	4.3139	-93.8765
				4.325	-79.4416	4.32153	-59.175	4.325	-95.33	4.3236	-75.756			4.33125	-55.0773	4.325	-95.33			4.3243	-138.74	4.3208	-93.7855
				4.33194	-78.842	4.32847	-59.021	4.33194	-94.6104	4.3306	-76.7531			4.33819	-58.7579	4.33194	-94.6104			4.3313	-137.831	4.3278	-93.4647
				4.33889	-78.1658	4.33542	-58.6801	4.33889	-93.799	4.3375	-77.1482			4.34514	-62.2996	4.33889	-93.799			4.3382	-136.625	4.3347	-93.0087
				4.34583	-77.4156	4.34236	-58.2843	4.34583	-92.8988	4.3444	-77.8927			4.35208	-65.7642	4.34583	-92.8988			4.3451	-135.161	4.3417	-92.344
				4.35278	-76.9229	4.34931	-57.8285	4.35278	-92.3075	4.3514	-78.8852			4.35903	-69.0339	4.35278	-92.3075			4.3521	-133.419	4.3486	-91.5586
				4.35972	-75.7495	4.35625	-57.1651	4.35972	-90.8994	4.3583	-79.0774			4.36597	-72.2105	4.35972	-90.8994			4.359	-131.428	4.3556	-90.6162
				4.36667	-75.1624	4.36319	-56.3285	4.36667	-90.1949	4.3653	-79.8431			4.37292	-75.231	4.36667	-90.1949			4.366	-129.159	4.3625	-89.5454
				4.37361	-73.7522	4.37014	-55.3285	4.37361	-88.5026	4.3722	-79.8974			4.37986	-78.0743	4.37361	-88.5026			4.3729	-126.654	4.3694	-88.3068
				4.38056	-72.9994	4.37708	-54.2061	4.38056	-87.5992	4.3792	-80.5214			4.38681	-80.0862	4.38056	-87.5992			4.3799	-123.93	4.3764	-86.8979
				4.3875	-71.3768	4.38403	-53.0411	4.3875	-85.6521	4.3861	-80.4432			4.39375	-83.365	4.3875	-85.6521			4.3868	-120.94	4.3833	-85.2979
				4.39444	-70.0194	4.39097	-51.7489	4.39444	-84.0232	4.3931	-80.7004			4.40069	-85.8064	4.39444	-84.0232			4.3938	-117.761	4.3903	-83.6059
				4.40139	-68.5543	4.39792	-50.3012	4.40139	-82.2652	4.4	-80.4895			4.40764	-88.0838	4.40139	-82.2652			4.4007	-114.352	4.425	-73.3977
				4.40833	-66.9638	4.40486	-48.8534	4.40833	-80.3566	4.4069	-80.484			4.41458	-90.1919	4.40833	-80.3566			4.4076	-110.81	4.4319	-70.8986
				4.41528	-65.5309	4.41181	-47.2907	4.41528	-78.637	4.4139	-80.6099			4.42153	-92.1057	4.41528	-78.637			4.4146	-107.066	4.4389	-68.3376
				4.42222	-63.4684	4.41875	-45.6114	4.42222	-76.1621	4.4208	-80.2114			4.42847	-93.8759	4.42222	-76.1621			4.4215	-103.112	4.4458	-65.6607
				4.42917	-61.771	4.42569	-43.8612	4.42917	-74.1252	4.4278	-79.9835			4.43542	-95.4557	4.42917	-74.1252			4.4285	-98.9506	4.4528	-62.835
				4.43611	-59.5383	4.43264	-42.0311	4.43611	-71.4459	4.4347	-79.4618			4.44236	-96.8864	4.43611	-71.4459			4.4354	-94.64	4.4597	-59.9313
				4.44306	-57.4155	4.43958	-40.1852	4.44306	-68.8987	4.4417	-78.9456			4.44931	-97.9606	4.44306	-68.8987			4.4424	-90.2028	4.4667	-56.8637
				4.45	-55.0147	4.44653	-38.3198	4.45	-66.0176	4.4486	-78.2912			4.45625	-99.1017	4.45	-66.0176			4.4493	-85.6477	4.4736	-53.7607
				4.45694	-52.5314	4.45347	-36.4674	4.45694	-63.0376	4.4556	-77.2723			4.46319	-99.9337	4.45694	-63.0376			4.4563	-80.9684	4.4806	-50.5279
				4.46389	-49.9271	4.46042	-34.5671	4.46389	-59.9126	4.4625	-76.4523			4.47014	-100.619	4.46389	-59.9126			4.4632	-76.1702	4.4875	-47.2496
				4.47083	-47.1739	4.46736	-32.6791	4.47083	-56.6087	4.4694	-75.4096			4.47708	-100.641	4.47083	-56.6087			4.4701	-71.2455	4.4944	-43.8874
				4.47778	-44.1551	4.47431	-30.7963	4.47778	-52.9861	4.4764	-73.9028			4.48403	-101.253	4.47778	-52.9861			4.4771	-66.2133	4.5014	-40.476
				4.48472	-41.305	4.48125	-28.9052	4.48472	-49.566	4.4833	-72.8015			4.49097	-101.768	4.48472	-49.566			4.484	-61.0626	4.5083	-36.9847
				4.49167	-37.9844	4.48819	-26.9139	4.49167	-45.5813	4.4903	-70.9791			4.49792	-102.053	4.49167	-45.5813			4.491	-55.831	4.5153	-33.4989
				4.49861	-34.9636	4.49514	-25.1566	4.49861	-41.9563	4.4972	-69.6756			4.50486	-102.237	4.49861	-41.9563			4.4979	-50.4696	4.5222	-29.9952
				4.50556	-31.3655	4.50208	-23.2556	4.50556	-37.6385	4.5042	-67.543			4.51181	-102.166	4.50556	-37.6385			4.5049	-45.0509	4.5292	-26.4371
				4.5125	-28.182	4.50903	-21.4495	4.5125	-33.8184	4.5111	-66.0211			4.51875	-101.98	4.5125	-33.8184			4.5118	-39.5663	4.5361	-22.8071
				4.51944	-24.6404	4.51597	-19.6108	4.51944	-29.5685	4.5181	-63.5671			4.52569	-101.577	4.51944	-29.5685			4.5188	-34.0725	4.5431	-19.1171
				4.52639	-21.0203	4.52292	-17.7075	4.52639	-25.2244	4.525	-61.8179			4.53264	-101.033	4.52639	-25.2244			4.5257	-28.5377	4.55	-15.4117
				4.53333	-17.2903	4.52986	-15.773	4.53333	-20.7484	4.5319	-59.4701			4.53958	-100.237	4.53333	-20.7484			4.5326	-22.9667	4.5569	-11.6811
				4.54028	-13.2386	4.53681	-13.9215	4.54028	-15.8863	4.5389	-56.8514			4.54653	-99.2691	4.54028	-15.8863			4.5396	-17.3773	4.5639	-7.9566
				4.54722	-9.71553	4.54375	-12.0567	4.54722	-11.6586	4.5458	-54.7915			4.55347	-98.0761	4.54722	-11.6586			4.5465	-11.7854	4.5708	-4.2664
				4.55417	-5.54008	4.55069	-10.2195	4.55417	-6.6481	4.5528	-52.0693			4.56042	-96.6072	4.55417	-6.6481			4.5535	-6.1886	4.5778	-0.6277
				4.56111	-1.91625	4.55764	-8.4211	4.56111	-2.2995	4.5597	-49.811			4.56736	-94.9992	4.56111	-2.2995			4.5743	10.5484	4.5847	2.958
				4.56806	2.25436	4.56458	-6.49247	4.56806	2.70523	4.5667	-46.8789			4.57431	-93.2285	4.56806	2.70523			4.5813	16.0459	4.5917	6.596
				4.575	5.9504	4.57153	-4.69434	4.575	7.14048	4.5736	-44.4215			4.58125	-91.2833	4.575	7.14048			4.5882	21.4857	4.5986	10.1444
				4.58194	9.79883	4.57847	-2.84124	4.58194	11.7586	4.5806	-41.5291			4.58819	-89.1759	4.58194	11.7586			4.5951	26.9038	4.6056	13.7084
				4.58889	13.6384	4.58542	-0.984312	4.58889	16.3661	4.5875	-38.8926			4.59514	-86.9355	4.58889	16.3661			4.6021	32.2166	4.6125	17.1744
				4.59583	17.3536	4.59236	0.884271	4.59583	20.8243	4.6153	-27.1531			4.60208	-84.5703	4.59583	20.8243			4.609	37.4933	4.6194	20.6134
				4.60278	20.9063	4.59931	2.6453	4.60278	25.0876	4.6222	-24.1194			4.60903	-82.0353	4.60278	25.0876			4.616	42.6682	4.6264	24.0144
				4.60972	24.5916	4.60625	4.48125	4.60972	29.5099	4.6292	-21.069			4.61597	-79.3278	4.60972	29.5099			4.6229	47.7593	4.6333	27.324
				4.6375	37.9054	4.61319	6.19897	4.6375	45.4865	4.6361	-17.8893			4.62292	-76.551	4.6375	45.4865			4.6299	52.7142	4.6403	30.5854
				4.64444	40.9274	4.64097	13.5892	4.64444	49.1129	4.6431	-14.6882			4.62986	-73.6677	4.64444	49.1129			4.6368	57.5528	4.6472	33.7351
				4.65139	43.8086	4.66875	20.769	4.65139	52.5704	4.65	-11.372			4.63681	-70.666	4.65139	52.5704			4.6438	62.2243	4.6542	36.7868
				4.65833	46.5672	4.67569	22.5506	4.65833	55.8807	4.6569	-8.1111			4.64375	-67.6093	4.65833	55.8807			4.6507	66.7902	4.6611	39.7415
				4.66528	48.7051	4.68264	24.2081	4.66528	58.4461	4.6639	-4.9245			4.65069	-64.4495	4.66528	58.4461			4.6576	71.2334	4.6681	42.5095
				4.67222	51.6081	4.68958	25.9145	4.67222	61.9298	4.6708	-1.4536			4.65764	-61.1844	4.67222	61.9298			4.6646	75.506	4.675	45.2264
				4.67917	53.3004	4.69653	27.5033	4.67917	63.9605	4.6778	1.7856			4.66458	-57.8577	4.67917	63.9605			4.6715	79.625	4.6819	47.7908
				4.68611	55.9076	4.70347	29.103	4.68611	67.0891	4.6847	5.3469			4.67153	-54.459	4.68611	67.0891			4.6785	83.5802	4.6889	50.266
				4.69306	57.352	4.71042	30.6286	4.69306	68.8224	4.6917	8.688			4.67847	-50.9861	4.69306	68.8224			4.6854	87.3734	4.6958	52.5898
				4.7	59.6305	4.71736	32.0964	4.7	71.5566	4.6986	12.3315			4.68542	-47.449	4.7	71.5566			4.6924	90.9627	4.7028	54.7838
				4.70694	61.2648	4.72431	33.6876	4.70694	73.5178	4.7056	15.7111			4.69236	-43.8353	4.70694	73.5178			4.6993	94.3764	4.7097	56.8281
				4.71389	62.7572	4.73125	35.1991	4.71389	75.3087	4.7125	19.4279			4.69931	-40.1309	4.71389	75.3087			4.7063	97.5725	4.7167	58.7498
				4.72083	64.0937	4.73819	36.7015	4.72083	76.9125	4.7194	22.9237			4.70625	-36.3956	4.72083	76.9125			4.7132	100.577	4.7236	60.5885
				4.72778	64.8871	4.74514	38.1786	4.72778	77.8645	4.7264	26.1705			4.71319	-32.6563	4.72778	77.8645			4.7201	103.4	4.7306	62.3051
				4.73472	66.2645	4.75208	39.6028	4.73472	79.5174	4.7333	29.9522			4.72014	-28.8678	4.73472	79.5174			4.7271	106.004	4.7375	63.9446
				4.74167	66.8063	4.75903	40.8511	4.74167	80.1676	4.7403	33.279			4.72708	-25.0613	4.74167	80.1676			4.734	108.376	4.7444	65.4588
				4.74861	67.7935	4.76597	42.065	4.74861	81.3522	4.7472	37.0669			4.73403	-21.2526	4.74861	81.3522			4.741	110.538	4.7514	66.9128
				4.75556	68.1397	4.77292	43.2945	4.75556	81.7676	4.7542	40.3361			4.74097	-17.474	4.75556	81.7676			4.7479	112.49	4.7583	68.3014
				4.7625	68.7303	4.77986	44.4786	4.7625	82.4764	4.7611	44.1164			4.74792	-13.6648	4.7625	82.4764			4.7549	114.22	4.7653	69.703
				4.76944	68.9944	4.78681	45.5851	4.76944	82.7933	4.7681	47.3796			4.75486	-9.94036	4.76944	82.7933			4.7618	115.718	4.7722	71.1324
				4.77639	69.123	4.79375	46.5886	4.77639	82.9476	4.775	51.1105			4.76181	-6.3268	4.77639	82.9476			4.7688	116.967	4.7792	71.1622
				4.78333	69.1324	4.80069	47.615	4.78333	82.9589	4.7819	54.5082			4.76875	-2.70871	4.78333	82.9589			4.7757	117.934	4.7861	71.0722
				4.79028	69.0462	4.80764	48.5856	4.79028	82.8555	4.7889	57.6173			4.77569	0.92899	4.79028	82.8555			4.7826	118.704	4.7931	71.1132
				4.79722	68.693	4.81458	49.5261	4.79722	82.4315	4.7958	61.2131			4.78264	4.46547	4.79722	82.4315			4.7896	119.241	4.8	70.8738
				4.80417	68.4601	4.82153	50.4318	4.80417	82.1521	4.8028	64.2709			4.78958	7.95303	4.80417	82.1521			4.7965	119.546	4.8069	70.4118
				4.81111	67.7564	4.82847	51.1492	4.81111	81.3077	4.8097	67.7371			4.79653	11.4258	4.81111	81.3077			4.8035	119.626	4.8139	69.7771
				4.81806	67.3287	4.83542	51.856	4.81806	80.7944	4.8167	70.6615			4.80347	14.8457	4.81806	80.7944			4.8104	119.473	4.8208	69.0243
				4.825	66.3066	4.84236	52.4905	4.825	79.568	4.8236	73.9601			4.81042	18.2286	4.825	79.568			4.8174	119.108	4.8278	68.1039
				4.83194	65.419	4.84931	53.0225	4.83194	78.5028	4.8306	76.6712			4.81736	21.5832	4.83194	78.5028			4.8243	118.493	4.8347	67.0566
				4.83889	64.4351	4.85625	53.4587	4.83889	77.3222	4.8375	79.7626			4.82431	24.8215	4.83889	77.3222			4.8313	117.646	4.8417	65.876
				4.84583	63.3944	4.86319	53.9177	4.84583	76.0733	4.8444	82.3859			4.85208	37.1031	4.84583	76.0733			4.8382	116.593	4.8486	64.5959
				4.85278	62.7059	4.87014	54.3152	4.85278	75.2471	4.8514	84.722			4.85903	40.0116	4.85278	75.2471			4.8451	115.325	4.8556	63.2113
				4.85972	61.0109	4.87708	54.5153	4.85972	73.2131	4.8583	87.41			4.86597	42.8027	4.85972	73.2131			4.8521	113.832	4.8625	61.6964
				4.86667	60.178	4.88403	54.6899	4.86667	72.2136	4.8653	89.4363			4.87292	45.4855	4.86667	72.2136			4.859	112.151	4.8694	60.1115
				4.87361	58.2638	4.89097	54.8125	4.87361	69.9165	4.8722	91.8088			4.87986	48.1159	4.87361	69.9165			4.866	110.233	4.8764	58.4217
				4.88056	57.2717	4.89792	54.8105	4.88056	68.726	4.8792	93.536			4.88681	50.6214	4.88056	68.726			4.8729	108.097	4.8833	56.7194
				4.8875	55.1748	4.90486	54.7424	4.8875	66.2098	4.8861	95.5643			4.89375	53.0699	4.8875	66.2098			4.8799	105.776	4.8903	54.9545
				4.89444	53.5413	4.91181	54.6113	4.89444	64.2495	4.8931	97.1809			4.90069	55.4053	4.89444	64.2495			4.8868	103.271	4.8972	53.1755
				4.90139	51.8658	4.91875	54.4007	4.90139	62.239	4.9	98.821			4.90764	57.6535	4.90139	62.239			4.8938	100.624	4.9042	51.3085
				4.90833	50.1341	4.92569	54.2034	4.90833	60.161	4.9069	100.125			4.91458	59.8185	4.90833	60.161			4.9007	97.7864	4.9111	49.3952
				4.91528	49.0205	4.93264	53.9666	4.91528	58.8246	4.9139	101.369			4.92153	61.9061	4.91528	58.8246			4.9076	94.7795	4.9181	47.4254
				4.92222	46.582	4.93958	53.5793	4.92222	55.8984	4.9208	102.354			4.92847	63.8653	4.92222	55.8984			4.9146	91.6337	4.925	45.4484
				4.92917	45.4192	4.94653	53.1417	4.92917	54.503	4.9278	103.428			4.93542	65.7138	4.92917	54.503			4.9215	88.3174	4.9319	43.3825
				4.93611	42.8831	4.95347	52.625	4.93611	51.4597	4.9347	103.918			4.94236	67.4086	4.93611	51.4597			4.9285	84.8294	4.9389	41.2638
				4.94306	41.6529	4.96042	52.0864	4.94306	49.9835	4.9417	104.948			4.94931	68.999	4.94306	49.9835			4.9354	81.2139	4.9458	39.0894
				4.95	39.0383	4.96736	51.5075	4.95	46.846	4.9486	104.893			4.95625	70.4734	4.95	46.846			4.9424	77.45	4.9528	36.8403
				4.95694	37.0427	4.97431	50.8308	4.95694	44.4512	4.9556	106.217			4.96319	71.848	4.95694	44.4512			4.9493	73.571	4.9597	34.5461
				4.96389	35.0754	4.98125	50.0986	4.96389	42.0905	4.9625	105.574			4.97014	73.1586	4.96389	42.0905			4.9563	69.5832	4.9667	32.2694
				4.97083	33.005	4.98819	49.2556	4.97083	39.606	4.9694	104.772			4.97708	74.2949	4.97083	39.606			4.9632	65.4787	4.9736	29.9403
				4.97778	30.2117	4.99514	48.4008	4.97778	36.254	4.9764	103.73			4.98403	75.2927	4.97778	36.254			4.9701	61.2759	4.9806	27.5269
				4.98472	27.7728	5.00208	45.755	4.98472	33.3274	4.9833	102.365			4.99097	76.2164	4.98472	33.3274			4.9771	57.0068	4.9875	25.084
				4.99167	25.1868	5.00903	44.623	4.99167	30.2242	4.9903	100.831			4.99792	76.9842	4.99167	30.2242			4.984	52.6272	4.9944	22.5828
				4.99861	22.471	5.01597	41.8532	4.99861	26.9652	4.9972	99.0563			5.00486	77.6255	4.99861	26.9652			4.991	48.2088	5.0014	20.0748
				5.00556	19.7526	5.02292	39.067	5.00556	23.7032	5.0042	97.0927			5.01181	78.1651	5.00556	23.7032			4.9979	43.6741	5.0083	17.5722
				5.0125	17.0589	5.02986	37.3161	5.0125	20.4706	5.0111	94.912			5.01875	78.5882	5.0125	20.4706			5.0049	38.8852	5.0153	14.9912
				5.01944	14.3873	5.03681	35.4482	5.01944	17.2648	5.0181	92.5148			5.02569	78.9066	5.01944	17.2648			5.0118	34.2085	5.0222	12.4043
				5.02639	11.7355	5.04375	33.5044	5.02639	14.0826	5.025	89.9205			5.03264	79.0295	5.02639	14.0826			5.0188	29.5532	5.0292	9.7602
				5.03333	9.12406	5.05069	31.4902	5.03333	10.9489	5.0319	87.1802			5.03958	79.0065	5.03333	10.9489			5.0257	24.9497	5.0361	7.119
				5.04028	6.55618	5.05764	29.3525	5.04028	7.86742	5.0389	84.3121			5.04653	78.8635	5.04028	7.86742			5.0326	20.315	5.0431	4.512
				5.04722	4.07643	5.06458	27.1889	5.04722	4.89171	5.0458	81.2692			5.05347	78.6251	5.04722	4.89171			5.0396	15.6858	5.05	1.8717
				5.05417	1.65126	5.07153	24.9539	5.05417	1.98152	5.0528	78.0648			5.06042	78.2225	5.05417	1.98152			5.0465	11.0549	5.0569	-0.6537
				5.06111	-0.677916	5.07847	22.6256	5.06111	-0.8135	5.0597	74.7167			5.06736	77.7316	5.06111	-0.8135			5.0535	6.4735	5.0639	-3.1966
				5.06806	-2.92189	5.08542	20.2489	5.06806	-3.50627	5.0667	71.3384			5.07431	77.1079	5.06806	-3.50627			5.0604	1.8836	5.0708	-5.7312
				5.075	-5.07105	5.09236	17.8396	5.075	-6.08526	5.0736	67.7628			5.08125	76.3467	5.075	-6.08526			5.0674	-2.6697	5.0778	-8.2386
				5.08194	-7.1047	5.09931	15.3494	5.08194	-8.52564	5.0806	64.1611			5.08819	75.4443	5.08194	-8.52564			5.0743	-7.2022	5.0847	-10.678
				5.08889	-9.04654	5.10625	12.782	5.08889	-10.8558	5.0875	60.402			5.09514	74.4404	5.08889	-10.8558			5.0813	-11.6329	5.0917	-13.0821
				5.09583	-10.8826	5.11319	10.1329	5.09583	-13.0591	5.0944	56.4993			5.10208	73.3075	5.09583	-13.0591			5.0882	-15.97	5.0986	-15.4018
				5.10278	-12.6237	5.12014	7.52664	5.10278	-15.1484	5.1014	52.4793			5.10903	72.0392	5.10278	-15.1484			5.0951	-20.2058	5.1056	-17.7089
				5.10972	-14.2858	5.12708	4.86829	5.10972	-17.1429	5.1083	48.5145			5.11597	70.6791	5.10972	-17.1429			5.1021	-24.3829	5.1125	-19.9666
				5.11667	-15.8356	5.13403	2.21802	5.11667	-19.0028	5.1153	44.3832			5.12292	69.2033	5.11667	-19.0028			5.109	-28.4753	5.1194	-22.1796
				5.12361	-17.3182	5.14097	-0.461596	5.12361	-20.7818	5.1222	40.2011			5.12986	67.6115	5.12361	-20.7818			5.116	-32.5045	5.1264	-24.3369
				5.13056	-18.7082	5.14792	-3.0869	5.13056	-22.4498	5.1292	35.999			5.13681	65.9092	5.13056	-22.4498			5.1229	-36.4224	5.1333	-26.4266
				5.1375	-20.0569	5.15486	-5.78054	5.1375	-24.0683	5.1361	31.7232			5.14375	64.1192	5.1375	-24.0683			5.1299	-40.239	5.1403	-28.4222
				5.14444	-21.3578	5.16181	-8.44366	5.14444	-25.6293	5.1431	27.578			5.15069	62.2051	5.14444	-25.6293			5.1368	-43.9715	5.1472	-30.3122
				5.15139	-22.629	5.16875	-11.1086	5.15139	-27.1548	5.15	23.3127			5.15764	60.1768	5.15139	-27.1548			5.1438	-47.5504	5.1542	-32.1278
				5.15833	-23.8232	5.17569	-13.6995	5.15833	-28.5879	5.1569	19.0529			5.16458	58.0388	5.15833	-28.5879			5.1507	-51.0175	5.1611	-33.89
				5.16528	-24.9716	5.18264	-16.2437	5.16528	-29.9659	5.1639	14.8518			5.17153	55.8599	5.16528	-29.9659			5.1576	-54.3471	5.1681	-35.6294
				5.17222	-26.0714	5.18958	-18.7775	5.17222	-31.2856	5.1708	10.5826			5.17847	53.5544	5.17222	-31.2856			5.1646	-57.6043	5.175	-37.306
				5.17917	-27.1585	5.19653	-21.2134	5.17917	-32.5902	5.1778	6.1988			5.18542	51.0887	5.17917	-32.5902			5.1715	-60.7396	5.1819	-38.8811
				5.18611	-28.2284	5.20347	-23.5175	5.18611	-33.8741	5.1847	1.8365			5.19236	48.6513	5.18611	-33.8741			5.1785	-63.7793	5.1889	-40.357
				5.19306	-29.267	5.21042	-25.7768	5.19306	-35.1204	5.1917	-2.4576			5.19931	46.0795	5.19306	-35.1204			5.1854	-66.6507	5.1958	-41.7041
				5.2	-30.3128	5.21736	-28.0266	5.2	-36.3753	5.1986	-6.8219			5.20625	42.3443	5.2	-36.3753			5.1924	-69.4028	5.2028	-42.9883
				5.20694	-31.293	5.22431	-30.1944	5.20694	-37.5516	5.2056	-11.1535			5.21319	38.4187	5.20694	-37.5516			5.1993	-72.0347	5.2097	-44.19
				5.21389	-32.2925	5.23125	-32.1417	5.21389	-38.751	5.2125	-15.4361			5.22014	35.873	5.21389	-38.751			5.2063	-74.5329	5.2167	-45.3139
				5.22083	-33.2637	5.23819	-34.1734	5.22083	-39.9164	5.2194	-19.7125			5.22708	33.3285	5.22083	-39.9164			5.2132	-76.8806	5.2236	-46.3553
				5.22778	-34.2551	5.24514	-36.0312	5.22778	-41.1062	5.2264	-23.9868			5.23403	30.7474	5.22778	-41.1062			5.2201	-79.1014	5.2306	-47.2864
				5.23472	-35.2288	5.25208	-37.7884	5.23472	-42.2746	5.2333	-28.2222			5.24097	28.1443	5.23472	-42.2746			5.2271	-81.1608	5.2375	-48.1217
				5.24167	-36.2085	5.25903	-39.5504	5.24167	-43.4502	5.2403	-32.2642			5.24792	25.4114	5.24167	-43.4502			5.234	-83.1251	5.2444	-48.8655
				5.24861	-37.1822	5.26597	-41.2903	5.24861	-44.6187	5.2472	-36.2771			5.25486	22.6957	5.24861	-44.6187			5.241	-84.9222	5.2514	-49.505
				5.25556	-38.2037	5.27292	-42.8613	5.25556	-45.8444	5.2542	-40.3046			5.26181	21.4348	5.25556	-45.8444			5.2479	-86.5524	5.2583	-50.0004
				5.2625	-39.2175	5.27986	-44.2959	5.2625	-47.061	5.2611	-44.1783			5.26875	17.0541	5.2625	-47.061			5.2549	-88.0148	5.2653	-50.3613
				5.26944	-40.2587	5.28681	-45.5664	5.26944	-48.3105	5.2681	-47.8641			5.27569	14.1367	5.26944	-48.3105			5.2618	-89.3491	5.2722	-50.639
				5.27639	-41.2753	5.29375	-46.9228	5.27639	-49.5304	5.275	-51.4819			5.28264	11.177	5.27639	-49.5304			5.2688	-90.5142	5.2792	-50.8721
				5.28333	-42.2999	5.30069	-48.1787	5.28333	-50.7599	5.2819	-54.9632			5.28958	8.1866	5.28333	-50.7599			5.2757	-91.5161	5.2861	-51.0035
				5.29028	-43.2793	5.30764	-49.2804	5.29028	-51.9352	5.2889	-58.4518			5.29653	5.1256	5.29028	-51.9352			5.2826	-92.3012	5.2931	-51.0428
				5.29722	-44.2489	5.31458	-50.348	5.29722	-53.0987	5.2958	-61.6652			5.30347	2.04477	5.29722	-53.0987			5.2896	-92.9515	5.3	-50.9516
				5.30417	-45.1581	5.32153	-51.4923	5.30417	-54.1897	5.3028	-64.7731			5.31042	-1.02961	5.30417	-54.1897			5.2965	-93.4379	5.3069	-50.7975
				5.31111	-46.0661	5.32847	-52.4997	5.31111	-55.2793	5.3097	-67.6202			5.31736	-4.15926	5.31111	-55.2793			5.3035	-93.7928	5.3139	-50.529
				5.31806	-46.9134	5.33542	-53.315	5.31806	-56.2961	5.3167	-70.4027			5.32431	-6.21157	5.31806	-56.2961			5.3104	-93.9454	5.3208	-50.1265
				5.325	-47.7089	5.34236	-54.0763	5.325	-57.2507	5.3236	-72.955			5.33125	-10.3633	5.325	-57.2507			5.3174	-93.9291	5.3278	-49.5908
				5.33194	-48.4189	5.34931	-54.738	5.33194	-58.1027	5.3306	-75.2935			5.33819	-13.4066	5.33194	-58.1027			5.3243	-93.7255	5.3347	-49.0176
				5.33889	-49.0668	5.35625	-55.4054	5.33889	-58.8802	5.3375	-77.4537			5.34514	-16.5282	5.33889	-58.8802			5.3313	-93.3514	5.3417	-48.3777
				5.34583	-49.6749	5.36319	-56.0312	5.34583	-59.6099	5.3444	-79.34			5.35208	-19.5472	5.34583	-59.6099			5.3382	-92.8025	5.3486	-47.7459
				5.35278	-50.2267	5.37014	-56.5438	5.35278	-60.272	5.3514	-81.1115			5.35903	-22.5138	5.35278	-60.272			5.3451	-92.1007	5.3556	-46.9621
				5.35972	-50.7301	5.37708	-57.0072	5.35972	-60.8761	5.3583	-82.6903			5.36597	-25.4033	5.35972	-60.8761			5.3521	-91.2546	5.3625	-46.0862
				5.36667	-51.1145	5.38403	-57.3878	5.36667	-61.3374	5.3653	-84.0586			5.37292	-28.2721	5.36667	-61.3374			5.359	-90.2549	5.3694	-45.1421
				5.37361	-51.3838	5.39097	-57.6848	5.37361	-61.6606	5.3722	-85.3616			5.37986	-31.0774	5.37361	-61.6606			5.366	-89.1063	5.3764	-44.0963
				5.38056	-51.5539	5.39792	-57.9775	5.38056	-61.8647	5.3792	-86.3115			5.38681	-33.0839	5.38056	-61.8647			5.3729	-87.8135	5.3833	-43.0129
				5.3875	-51.6084	5.40486	-58.1433	5.3875	-61.9301	5.3861	-87.1158			5.39375	-36.3589	5.3875	-61.9301			5.3799	-86.3455	5.3903	-41.8427
				5.39444	-51.5866	5.41181	-58.2551	5.39444	-61.9039	5.3931	-87.7054			5.40069	-38.8691	5.39444	-61.9039			5.3868	-84.7553	5.3972	-40.5893
				5.40139	-51.4487	5.41875	-58.2547	5.40139	-61.7384	5.4	-88.0393			5.40764	-41.3378	5.40139	-61.7384			5.3938	-83.0117	5.4042	-39.2925
				5.40833	-51.2451	5.42569	-58.2217	5.40833	-61.4942	5.4069	-88.1482			5.41458	-43.7069	5.40833	-61.4942			5.4007	-81.1153	5.4111	-37.8046
				5.41528	-50.9688	5.43264	-58.0146	5.41528	-61.1625	5.4139	-88.1772			5.42153	-45.9608	5.41528	-61.1625			5.4076	-79.0835	5.4181	-36.3227
				5.42222	-50.577	5.43958	-57.8709	5.42222	-60.6924	5.4208	-88.0043			5.42847	-48.1392	5.42222	-60.6924			5.4146	-76.9065	5.425	-34.7476
				5.42917	-50.0732	5.44653	-57.4513	5.42917	-60.0878	5.4278	-87.6364			5.43542	-50.2242	5.42917	-60.0878			5.4215	-74.5778	5.4319	-33.1576
				5.43611	-49.4318	5.45347	-57.0233	5.43611	-59.3182	5.4347	-87.1139			5.44236	-52.28	5.43611	-59.3182			5.4285	-72.1378	5.4389	-31.4674
				5.44306	-48.7067	5.46042	-56.6742	5.44306	-58.4481	5.4417	-86.3252			5.44931	-53.9743	5.44306	-58.4481			5.4354	-69.6152	5.4458	-29.7663
				5.45	-47.861	5.46736	-56.1126	5.45	-57.4332	5.4486	-85.401			5.45625	-55.9411	5.45	-57.4332			5.4424	-66.9848	5.4528	-28.0108
				5.45694	-46.9261	5.47431	-55.5263	5.45694	-56.3113	5.4556	-84.2976			5.46319	-57.6026	5.45694	-56.3113			5.4493	-64.2609	5.4597	-26.1738
				5.46389	-45.8889	5.48125	-54.8232	5.46389	-55.0667	5.4625	-83.0406			5.47014	-59.1376	5.46389	-55.0667			5.4563	-61.4261	5.4667	-24.3324
				5.47083	-44.788	5.48819	-54.147	5.47083	-53.7456	5.4694	-81.5386			5.47708	-60.5597	5.47083	-53.7456			5.4632	-58.523	5.4736	-22.412
				5.47778	-43.6101	5.49514	-53.3944	5.47778	-52.3321	5.4764	-79.9705			5.48403	-61.8209	5.47778	-52.3321			5.4701	-55.5352	5.4806	-20.4726
				5.48472	-42.3386	5.50208	-52.4554	5.48472	-50.8063	5.4833	-78.2754			5.49097	-62.9087	5.48472	-50.8063			5.4771	-52.4581	5.4875	-18.4932
				5.49167	-40.9865	5.50903	-51.5671	5.49167	-49.1838	5.4903	-76.4233			5.49792	-63.8599	5.49167	-49.1838			5.484	-49.3375	5.4944	-16.4647
				5.49861	-39.5522	5.51597	-50.548	5.49861	-47.4626	5.4972	-74.4097			5.50486	-64.6204	5.49861	-47.4626			5.491	-46.1296	5.5014	-14.3728
				5.50556	-38.0485	5.52292	-49.4346	5.50556	-45.6582	5.5042	-72.2446			5.51181	-65.3043	5.50556	-45.6582			5.4979	-42.8538	5.5083	-12.2665
				5.5125	-36.4557	5.52986	-48.2929	5.5125	-43.7469	5.5111	-69.8755			5.51875	-65.8014	5.5125	-43.7469			5.5049	-39.5224	5.5153	-10.1714
				5.51944	-34.8166	5.53681	-47.0017	5.51944	-41.7799	5.5181	-67.4933			5.52569	-66.1456	5.51944	-41.7799			5.5118	-36.1348	5.5222	-8.0666
				5.52639	-33.0848	5.54375	-45.7723	5.52639	-39.7017	5.525	-65.0421			5.53264	-66.3572	5.52639	-39.7017			5.5188	-32.6712	5.5292	-5.9316
				5.53333	-31.2823	5.55069	-44.6042	5.53333	-37.5388	5.5319	-62.4462			5.53958	-66.4344	5.53333	-37.5388			5.5257	-29.1525	5.5361	-3.7858
				5.54028	-29.4341	5.55764	-43.2945	5.54028	-35.3209	5.5389	-59.7681			5.54653	-66.3962	5.54028	-35.3209			5.5326	-25.6197	5.5431	-1.6522
				5.54722	-27.5362	5.56458	-41.8916	5.54722	-33.0434	5.5458	-56.9809			5.55347	-66.2648	5.54722	-33.0434			5.5396	-22.0574	5.55	0.4826
				5.55417	-25.5971	5.57153	-40.45	5.55417	-30.7165	5.5528	-54.1458			5.56042	-65.9983	5.55417	-30.7165			5.5465	-18.5085	5.5569	2.5799
				5.56111	-23.5752	5.57847	-38.9991	5.56111	-28.2902	5.5597	-51.2033			5.56736	-65.5563	5.56111	-28.2902			5.5535	-14.9633	5.5639	4.6494
				5.56806	-21.524	5.58542	-37.4951	5.56806	-25.8289	5.5667	-48.105			5.57431	-65.3718	5.56806	-25.8289			5.5604	-11.4112	5.5708	6.7455
				5.575	-19.4046	5.59236	-35.9729	5.575	-23.2856	5.5736	-44.9004			5.58125	-64.4519	5.575	-23.2856			5.5674	-7.8582	5.5778	8.7693
				5.58194	-17.2702	5.59931	-34.4818	5.58194	-20.7242	5.5806	-41.6034			5.58819	-63.6643	5.58194	-20.7242			5.5743	-4.3001	5.5847	10.7786
				5.58889	-15.1103	5.60625	-33.0344	5.58889	-18.1323	5.5875	-38.3558			5.59514	-62.8199	5.58889	-18.1323			5.5813	-0.7624	5.5917	12.7169
				5.59583	-12.9507	5.61319	-31.3426	5.59583	-15.5408	5.5944	-34.9863			5.60208	-61.7694	5.59583	-15.5408			5.5882	2.7477	5.5986	14.6254
				5.60278	-10.7431	5.62014	-29.703	5.60278	-12.8917	5.6014	-31.5906			5.60903	-60.6469	5.60278	-12.8917			5.5951	6.2158	5.6056	16.501
				5.60972	-8.52652	5.62708	-28.0459	5.60972	-10.2318	5.6083	-28.1412			5.61597	-59.4086	5.60972	-10.2318			5.6021	9.6325	5.6125	18.3399
				5.61667	-6.27155	5.63403	-26.3164	5.61667	-7.52586	5.6153	-24.7826			5.62292	-58.1003	5.61667	-7.52586			5.609	13.03	5.6194	20.151
				5.62361	-4.02285	5.64097	-24.6649	5.62361	-4.82742	5.6222	-21.4061			5.62986	-56.6478	5.62361	-4.82742			5.616	16.3813	5.6264	21.9126
				5.63056	-1.7915	5.64792	-22.9305	5.63056	-2.1498	5.6292	-17.9655			5.63681	-55.7073	5.63056	-2.1498			5.6229	19.719	5.6333	23.6127
				5.6375	0.434745	5.65486	-21.2113	5.6375	0.521694	5.6361	-14.5602			5.64375	-53.5754	5.6375	0.521694			5.6299	22.9896	5.6403	25.2755
				5.64444	2.6452	5.66181	-19.5074	5.64444	3.17424	5.6431	-11.0056			5.65069	-51.8933	5.64444	3.17424			5.6368	26.1959	5.6472	26.8906
				5.65139	4.88019	5.66875	-17.7206	5.65139	5.85623	5.65	-7.5047			5.65764	-50.1727	5.65139	5.85623			5.6438	29.3106	5.6542	28.4066
				5.65833	7.07689	5.67569	-16.0062	5.65833	8.49227	5.6569	-4.0506			5.66458	-48.3176	5.65833	8.49227			5.6507	32.3637	5.6611	29.8361
				5.66528	9.2394	5.68264	-14.3346	5.66528	11.0873	5.6639	-0.5802			5.67153	-46.3772	5.66528	11.0873			5.6576	35.32	5.6681	31.218
				5.67222	11.3803	5.68958	-12.5864	5.67222	13.6563	5.6708	2.9927			5.67847	-44.4153	5.67222	13.6563			5.6646	38.193	5.675	32.527
				5.67917	13.4827	5.69653	-10.8993	5.67917	16.1792	5.6778	6.476			5.68542	-42.3975	5.67917	16.1792			5.6715	40.9991	5.6819	33.8285
				5.68611	15.562	5.70347	-9.18449	5.68611	18.6744	5.6847	9.8288			5.69236	-40.2561	5.68611	18.6744			5.6785	43.6982	5.6889	35.0594
				5.69306	17.6049	5.71042	-7.4847	5.69306	21.1259	5.6917	13.1811			5.69931	-38.8936	5.69306	21.1259			5.6854	46.3025	5.6958	36.2152
				5.7	19.6059	5.71736	-5.80738	5.7	23.527	5.6986	16.5335			5.70625	-35.847	5.7	23.527			5.6924	48.7869	5.7028	37.2963
				5.70694	21.5679	5.72431	-4.11276	5.70694	25.8815	5.7056	19.8638			5.71319	-33.557	5.70694	25.8815			5.6993	51.1844	5.7097	38.3338
				5.71389	23.4697	5.73125	-2.36247	5.71389	28.1636	5.7125	23.1522			5.72014	-31.1973	5.71389	28.1636			5.7063	53.4607	5.7167	39.2801
				5.72083	25.2979	5.73819	-0.733534	5.72083	30.3574	5.7194	26.2946			5.72708	-28.8361	5.72083	30.3574			5.7132	55.6376	5.7236	40.1391
				5.72778	27.0973	5.74514	0.927584	5.72778	32.5167	5.7264	29.3962			5.73403	-26.4166	5.72778	32.5167			5.7201	57.704	5.7306	40.9055
				5.73472	28.7989	5.75208	2.62836	5.73472	34.5587	5.7333	32.4772			5.74097	-23.9912	5.73472	34.5587			5.7271	59.6381	5.7375	41.5807
				5.74167	30.4637	5.75903	4.32578	5.74167	36.5564	5.7403	35.4657			5.74792	-21.5139	5.74167	36.5564			5.734	61.4488	5.7444	42.2279
				5.74861	32.0325	5.76597	6.04774	5.74861	38.439	5.7472	38.3109			5.75486	-18.9918	5.74861	38.439			5.741	63.0966	5.7514	42.766
				5.75556	33.535	5.77292	7.70647	5.75556	40.2421	5.7542	41.1289			5.76181	-17.4965	5.75556	40.2421			5.7479	64.6178	5.7583	43.2493
				5.7625	34.9549	5.77986	9.26247	5.7625	41.9459	5.7611	43.8324			5.76875	-13.9626	5.7625	41.9459			5.7549	66.0274	5.7653	43.6545
				5.76944	36.2621	5.78681	10.7535	5.76944	43.5145	5.7681	46.4212			5.77569	-11.3788	5.76944	43.5145			5.7618	67.2984	5.7722	43.9372
				5.77639	37.4877	5.79375	12.2217	5.77639	44.9853	5.775	49.0358			5.78264	-8.85445	5.77639	44.9853			5.7688	68.4229	5.7792	44.2044
				5.78333	38.6438	5.80069	13.7355	5.78333	46.3726	5.7819	51.462			5.78958	-6.28144	5.78333	46.3726			5.7757	69.418	5.7861	44.319
				5.79028	39.7104	5.80764	15.1669	5.79028	47.6524	5.7889	53.8091			5.79653	-3.70334	5.79028	47.6524			5.7826	70.2696	5.7931	44.4176
				5.79722	40.7061	5.81458	16.5969	5.79722	48.8474	5.7958	56.0169			5.80347	-1.12399	5.79722	48.8474			5.7896	70.9888	5.8	44.4249
				5.80417	41.5645	5.82153	18.0249	5.80417	49.8774	5.8028	58.0608			5.81042	1.40404	5.80417	49.8774			5.7965	71.5633	5.8069	44.3392
				5.81111	42.3665	5.82847	19.3114	5.81111	50.8397	5.8097	60.0954			5.81736	3.90367	5.81111	50.8397			5.8035	72.0031	5.8139	44.1494
				5.81806	43.0582	5.83542	20.7257	5.81806	51.6699	5.8167	62.0379			5.82431	5.40827	5.81806	51.6699			5.8104	72.2834	5.8208	43.9046
				5.825	43.7048	5.84236	22.0261	5.825	52.4458	5.8236	63.7315			5.83125	8.91739	5.825	52.4458			5.8174	72.4273	5.8278	43.5346
				5.83194	44.2427	5.84931	23.269	5.83194	53.0913	5.8306	65.2887			5.83819	11.3635	5.83194	53.0913			5.8243	72.4246	5.8347	43.1076
				5.83889	44.7086	5.85625	24.4471	5.83889	53.6503	5.8375	66.7485			5.84514	13.8186	5.83889	53.6503			5.8313	72.3035	5.8417	42.6498
				5.84583	45.047	5.86319	25.577	5.84583	54.0564	5.8444	68.1029			5.85208	16.2276	5.84583	54.0564			5.8382	72.0209	5.8486	42.1421
				5.85278	45.29	5.87014	26.6489	5.85278	54.348	5.8514	69.3021			5.85903	18.5592	5.85278	54.348			5.8451	71.6291	5.8556	41.5842
				5.85972	45.4429	5.87708	27.7309	5.85972	54.5315	5.8583	70.4311			5.86597	20.8713	5.85972	54.5315			5.8521	71.0879	5.8625	40.933
				5.86667	45.5062	5.88403	28.7995	5.86667	54.6075	5.8653	71.4017			5.87292	23.1624	5.86667	54.6075			5.859	70.4059	5.8694	40.2084
				5.87361	45.5067	5.89097	29.7677	5.87361	54.6081	5.8722	72.1911			5.87986	25.3786	5.87361	54.6081			5.866	69.5398	5.8764	39.3779
				5.88056	45.4218	5.89792	30.6431	5.88056	54.5062	5.8792	72.7828			5.88681	26.6491	5.88056	54.5062			5.8729	68.5522	5.8833	38.4983
				5.8875	45.2751	5.90486	31.5675	5.8875	54.3302	5.8861	73.3087			5.89375	29.6416	5.8875	54.3302			5.8799	67.4231	5.8903	37.5785
				5.89444	45.0293	5.91181	32.3597	5.89444	54.0352	5.8931	73.7076			5.90069	31.7087	5.89444	54.0352			5.8868	66.2283	5.8972	36.6049
				5.90139	44.7232	5.91875	33.135	5.90139	53.6679	5.9	73.9696			5.90764	33.6598	5.90139	53.6679			5.8938	64.8933	5.9042	35.5855
				5.90833	44.3293	5.92569	33.7945	5.90833	53.1951	5.9069	74.0172			5.91458	35.5927	5.90833	53.1951			5.9007	63.4382	5.9111	34.5371
				5.91528	43.857	5.93264	34.5595	5.91528	52.6284	5.9139	74.0312			5.92153	37.4481	5.91528	52.6284			5.9076	61.877	5.9181	33.4379
				5.92222	43.3197	5.93958	35.1258	5.92222	51.9836	5.9208	73.8929			5.92847	39.1963	5.92222	51.9836			5.9146	60.1743	5.925	32.2596
				5.92917	42.7198	5.94653	35.6268	5.92917	51.2637	5.9278	73.5074			5.93542	40.9059	5.92917	51.2637			5.9215	58.3482	5.9319	31.037
				5.93611	42.0335	5.95347	36.1351	5.93611	50.4403	5.9347	73.0883			5.94236	42.5465	5.93611	50.4403			5.9285	56.4323	5.9389	29.7983
				5.94306	41.2863	5.96042	36.5692	5.94306	49.5436	5.9417	72.4609			5.94931	43.5328	5.94306	49.5436			5.9354	54.4393	5.9458	28.5189
				5.95	40.4762	5.96736	36.9121	5.95	48.5715	5.9486	71.8332			5.95625	45.586	5.95	48.5715			5.9424	52.3954	5.9528	27.2116
				5.95694	39.6053	5.97431	37.2548	5.95694	47.5264	5.9556	70.8711			5.96319	47.0256	5.95694	47.5264			5.9493	50.2164	5.9597	25.8499
				5.96389	38.668	5.98125	37.5595	5.96389	46.4017	5.9625	69.7589			5.97014	48.3073	5.96389	46.4017			5.9563	47.9346	5.9667	24.4569
				5.97083	37.683	5.98819	37.7978	5.97083	45.2196	5.9694	68.5745			5.97708	49.4835	5.97083	45.2196			5.9632	45.5473	5.9736	23.0287
				5.97778	36.6441	5.99514	37.8629	5.97778	43.9729	5.9764	67.2895			5.98403	50.579	5.97778	43.9729			5.9701	43.1076	5.9806	21.5364
				5.98472	35.5734	6.00208	37.9291	5.98472	42.6881	5.9833	65.8363			5.99097	51.5689	5.98472	42.6881			5.9771	40.5974	5.9875	20.0219
				5.99167	34.4212	6.00903	37.9748	5.99167	41.3055	5.9903	64.3092			5.99792	52.5057	5.99167	41.3055			5.984	38.0228	5.9944	18.4791
				5.99861	33.2391	6.01597	37.8964	5.99861	39.8869	5.9972	62.6219			6.00486	53.3592	5.99861	39.8869			5.991	35.3747	6.0014	16.9846
				6.00556	32.0061	6.02292	37.7284	6.00556	38.4073	6.0042	60.9365			6.01181	53.8221	6.00556	38.4073			5.9979	32.6825	6.0083	15.4841
				6.0125	30.7322	6.02986	37.5534	6.0125	36.8786	6.0111	59.041			6.01875	54.6698	6.0125	36.8786			6.0049	29.9615	6.0153	13.9431
				6.01944	29.4329	6.03681	37.4568	6.01944	35.3195	6.0181	57.0341			6.02569	55.2278	6.01944	35.3195			6.0118	27.1825	6.0222	12.3869
				6.02639	28.0557	6.04375	37.2043	6.02639	33.6668	6.025	54.9998			6.03264	55.6565	6.02639	33.6668			6.0188	24.3905	6.0292	10.7499
				6.03333	26.6694	6.05069	36.8724	6.03333	32.0033	6.0319	52.9094			6.03958	55.9996	6.03333	32.0033			6.0257	21.5144	6.0361	9.1188
				6.04028	25.2327	6.05764	36.489	6.04028	30.2792	6.0389	50.6238			6.04653	56.2997	6.04028	30.2792			6.0326	18.638	6.0431	7.4651
				6.04722	23.8111	6.06458	36.0565	6.04722	28.5734	6.0458	48.1752			6.05347	56.4067	6.04722	28.5734			6.0396	15.7493	6.05	5.8313
				6.05417	22.3538	6.07153	35.5563	6.05417	26.8246	6.0528	45.6711			6.06042	56.4865	6.05417	26.8246			6.0465	12.8649	6.0569	4.1886
				6.06111	20.8896	6.07847	35.0206	6.06111	25.0675	6.0597	43.1123			6.06736	56.4938	6.06111	25.0675			6.0535	9.9563	6.0639	2.5376
				6.06806	19.4069	6.08542	34.4283	6.06806	23.2882	6.0667	40.4141			6.07431	56.6521	6.06806	23.2882			6.0604	7.0309	6.0708	0.9622
				6.075	17.9043	6.09236	33.7031	6.075	21.4852	6.0736	37.6518			6.08125	56.2082	6.075	21.4852			6.0674	4.0948	6.0778	-0.5659
				6.08194	16.3945	6.09931	32.9697	6.08194	19.6734	6.0806	34.762			6.08819	55.9617	6.08194	19.6734			6.0743	1.1925	6.0847	-2.0794
				6.08889	14.8448	6.10625	32.1901	6.08889	17.8137	6.0875	31.9537			6.09514	55.6017	6.08889	17.8137			6.0813	-1.6997	6.0917	-3.607
				6.09583	13.3038	6.11319	31.3646	6.09583	15.9646	6.0944	29.0799			6.10208	55.1618	6.09583	15.9646			6.0882	-4.555	6.0986	-5.1663
				6.10278	11.7627	6.12014	30.5861	6.10278	14.1153	6.1014	26.1563			6.10903	54.5241	6.10278	14.1153			6.0951	-7.4004	6.1056	-6.7557
				6.10972	10.2247	6.12708	29.5718	6.10972	12.2696	6.1083	23.1249			6.11597	53.8699	6.10972	12.2696			6.1021	-10.2112	6.1125	-8.3067
				6.11667	8.69112	6.13403	28.6485	6.11667	10.4293	6.1153	20.0721			6.12292	53.1646	6.11667	10.4293			6.109	-13.0095	6.1194	-9.8418
				6.12361	7.14734	6.14097	27.6347	6.12361	8.57681	6.1222	16.8693			6.12986	52.3792	6.12361	8.57681			6.116	-15.7653	6.1264	-11.3167
				6.13056	5.6014	6.14792	26.5467	6.13056	6.72168	6.1292	13.7769			6.13681	52.0849	6.13056	6.72168			6.1229	-18.4654	6.1333	-12.7846
				6.1375	4.04555	6.15486	25.4879	6.1375	4.85465	6.1361	10.7187			6.14375	50.4885	6.1375	4.85465			6.1299	-21.1113	6.1403	-14.2967
				6.14444	2.50266	6.16181	24.2284	6.14444	3.0032	6.1431	7.5099			6.15069	49.4687	6.14444	3.0032			6.1368	-23.7127	6.1472	-15.7857
				6.15139	0.970145	6.16875	23.0431	6.15139	1.16417	6.15	4.3571			6.15764	48.3381	6.15139	1.16417			6.1438	-26.2549	6.1542	-17.252
				6.15833	-0.527871	6.17569	21.9304	6.15833	-0.633445	6.1569	1.1647			6.16458	47.1677	6.15833	-0.633445			6.1507	-28.7627	6.1611	-18.6802
				6.16528	-2.00184	6.18264	20.6408	6.16528	-2.40221	6.1639	-1.9418			6.17153	45.9093	6.16528	-2.40221			6.1576	-31.1578	6.1681	-20.0831
				6.17222	-3.42561	6.18958	19.3882	6.17222	-4.11073	6.1708	-5.0644			6.17847	44.6009	6.17222	-4.11073			6.1646	-33.4821	6.175	-21.431
				6.17917	-4.82566	6.19653	18.0853	6.17917	-5.79079	6.1778	-8.1306			6.18542	43.2081	6.17917	-5.79079			6.1715	-35.7117	6.1819	-22.6999
				6.18611	-6.1686	6.20347	16.798	6.18611	-7.40232	6.1847	-11.2682			6.19236	41.7326	6.18611	-7.40232			6.1785	-37.8784	6.1889	-23.9682
				6.19306	-7.47891	6.21042	15.5031	6.19306	-8.97469	6.1917	-14.3478			6.19931	41.1077	6.19306	-8.97469			6.1854	-39.9592	6.1958	-25.1841
				6.2	-8.79761	6.21736	14.0871	6.2	-10.5571	6.1986	-17.3349			6.20625	38.6484	6.2	-10.5571			6.1924	-41.9401	6.2028	-26.41
				6.20694	-10.0494	6.22431	12.7203	6.20694	-12.0593	6.2056	-20.2696			6.21319	37.0317	6.20694	-12.0593			6.1993	-43.8437	6.2097	-27.575
				6.21389	-11.2921	6.23125	11.3117	6.21389	-13.5505	6.2125	-23.1877			6.22014	35.3854	6.21389	-13.5505			6.2063	-45.6292	6.2167	-28.6772
				6.22083	-12.5115	6.23819	9.86293	6.22083	-15.0137	6.2194	-26.0608			6.22708	33.6229	6.22083	-15.0137			6.2132	-47.2985	6.2236	-29.7134
				6.22778	-13.7196	6.24514	8.45988	6.22778	-16.4635	6.2264	-28.8629			6.23403	31.859	6.22778	-16.4635			6.2201	-48.8524	6.2306	-30.7314
				6.23472	-14.8674	6.25208	6.95134	6.23472	-17.8408	6.2333	-31.5417			6.24097	30.0169	6.23472	-17.8408			6.2271	-50.2994	6.2375	-31.6749
				6.24167	-15.9404	6.25903	5.52962	6.24167	-19.1284	6.2403	-34.1233			6.24792	28.1131	6.24167	-19.1284			6.234	-51.6535	6.2444	-32.5588
				6.24861	-16.9856	6.26597	4.16306	6.24861	-20.3827	6.2472	-36.6735			6.25486	26.1676	6.24861	-20.3827			6.241	-52.9102	6.2514	-33.3996
				6.25556	-17.9576	6.27292	2.75556	6.25556	-21.5492	6.2542	-39.1997			6.26181	25.0737	6.25556	-21.5492			6.2479	-54.0784	6.2583	-34.2231
				6.2625	-18.9145	6.27986	1.38724	6.2625	-22.6974	6.2611	-41.6096			6.26875	22.1535	6.2625	-22.6974			6.2549	-55.1175	6.2653	-35.016
				6.26944	-19.816	6.28681	-0.0409085	6.26944	-23.7792	6.2681	-43.9815			6.27569	20.1274	6.26944	-23.7792			6.2618	-56.044	6.2722	-35.7581
				6.27639	-20.6727	6.29375	-1.35654	6.27639	-24.8072	6.275	-46.226			6.28264	18.0765	6.27639	-24.8072			6.2688	-56.8491	6.2792	-36.4118
				6.28333	-21.4729	6.30069	-2.75066	6.28333	-25.7675	6.2819	-48.4121			6.28958	15.9714	6.28333	-25.7675			6.2757	-57.539	6.2861	-36.9881
				6.29028	-22.2536	6.30764	-4.11075	6.29028	-26.7043	6.2889	-50.5577			6.29653	13.8806	6.29028	-26.7043			6.2826	-58.1133	6.2931	-37.4898
				6.29722	-22.9863	6.31458	-5.43157	6.29722	-27.5836	6.2958	-52.6146			6.30347	11.7963	6.29722	-27.5836			6.2896	-58.5872	6.3	-37.9703
				6.30417	-23.6866	6.32153	-6.60176	6.30417	-28.4239	6.3028	-54.4689			6.31042	9.67997	6.30417	-28.4239			6.2965	-58.9573	6.3069	-38.3616
				6.31111	-24.3231	6.32847	-8.01876	6.31111	-29.1878	6.3097	-56.3094			6.31736	7.54646	6.31111	-29.1878			6.3035	-59.1862	6.3139	-38.6903
				6.31806	-24.8993	6.33542	-9.26176	6.31806	-29.8792	6.3167	-58.0052			6.32431	6.17413	6.31806	-29.8792			6.3104	-59.2973	6.3208	-38.9321
				6.325	-25.4395	6.34236	-10.5667	6.325	-30.5274	6.3236	-59.7315			6.33125	3.20504	6.325	-30.5274			6.3174	-59.3042	6.3278	-39.0852
				6.33194	-25.9151	6.34931	-11.8577	6.33194	-31.0981	6.3306	-61.252			6.33819	1.03538	6.33194	-31.0981			6.3243	-59.215	6.3347	-39.1578
				6.33889	-26.3786	6.35625	-13.0556	6.33889	-31.6543	6.3375	-62.5434			6.34514	-1.10536	6.33889	-31.6543			6.3313	-59.0117	6.3417	-39.2124
				6.34583	-26.7922	6.36319	-14.1907	6.34583	-32.1507	6.3444	-63.7885			6.35208	-3.27362	6.34583	-32.1507			6.3382	-58.6999	6.3486	-39.2298
				6.35278	-27.1459	6.37014	-15.297	6.35278	-32.5751	6.3514	-64.9021			6.35903	-5.40647	6.35278	-32.5751			6.3451	-58.2802	6.3556	-39.2
				6.35972	-27.4363	6.37708	-16.4025	6.35972	-32.9235	6.3583	-65.9575			6.36597	-7.49106	6.35972	-32.9235			6.3521	-57.7483	6.3625	-39.06
				6.36667	-27.682	6.38403	-17.486	6.36667	-33.2183	6.3653	-66.8776			6.37292	-9.57714	6.36667	-33.2183			6.359	-57.119	6.3694	-38.8628
				6.37361	-27.8567	6.39097	-18.4887	6.37361	-33.428	6.3722	-67.6883			6.37986	-11.6366	6.37361	-33.428			6.366	-56.3894	6.3764	-38.5815
				6.38056	-27.9924	6.39792	-19.4114	6.38056	-33.5909	6.3792	-68.3718			6.38681	-13.0983	6.38056	-33.5909			6.3729	-55.5542	6.3833	-38.2583
				6.3875	-28.0838	6.40486	-20.3479	6.3875	-33.7006	6.3861	-68.9938			6.39375	-15.7002	6.3875	-33.7006			6.3799	-54.6185	6.3903	-37.8579
				6.39444	-28.1597	6.41181	-21.2302	6.39444	-33.7916	6.3931	-69.4266			6.40069	-17.7046	6.39444	-33.7916			6.3868	-53.6134	6.3972	-37.3739
				6.40139	-28.1805	6.41875	-22.069	6.40139	-33.8166	6.4	-69.7723			6.40764	-19.6639	6.40139	-33.8166			6.3938	-52.5329	6.4042	-36.8074
				6.40833	-28.1651	6.42569	-22.8447	6.40833	-33.7981	6.4069	-69.9907			6.41458	-21.5706	6.40833	-33.7981			6.4007	-51.3486	6.4111	-36.1837
				6.41528	-28.1052	6.43264	-23.5924	6.41528	-33.7263	6.4139	-70.0643			6.42153	-23.4295	6.41528	-33.7263			6.4076	-50.0891	6.4181	-35.5212
				6.42222	-27.9768	6.43958	-24.2427	6.42222	-33.5721	6.4208	-70.1183			6.42847	-25.268	6.42222	-33.5721			6.4146	-48.7114	6.425	-34.8273
				6.42917	-27.7928	6.44653	-24.9168	6.42917	-33.3513	6.4278	-70.0615			6.43542	-27.02	6.42917	-33.3513			6.4215	-47.2551	6.4319	-34.0744
				6.43611	-27.5793	6.45347	-25.5275	6.43611	-33.0951	6.4347	-69.8006			6.44236	-28.7405	6.43611	-33.0951			6.4285	-45.7276	6.4389	-33.2155
				6.44306	-27.321	6.46042	-26.0374	6.44306	-32.7852	6.4417	-69.4257			6.44931	-30.0698	6.44306	-32.7852			6.4354	-44.1468	6.4458	-32.3238
				6.45	-27.0402	6.46736	-26.4564	6.45	-32.4483	6.4486	-68.9891			6.45625	-31.9851	6.45	-32.4483			6.4424	-42.5207	6.4528	-31.3658
				6.45694	-26.6848	6.47431	-26.9082	6.45694	-32.0217	6.4556	-68.4163			6.46319	-33.527	6.45694	-32.0217			6.4493	-40.8182	6.4597	-30.3447
				6.46389	-26.3041	6.48125	-27.3866	6.46389	-31.565	6.4625	-67.727			6.47014	-35.0015	6.46389	-31.565			6.4563	-39.0497	6.4667	-29.2826
				6.47083	-25.8955	6.48819	-27.6423	6.47083	-31.0746	6.4694	-66.9596			6.47708	-36.4269	6.47083	-31.0746			6.4632	-37.1972	6.4736	-28.1438
				6.47778	-25.4387	6.49514	-27.8703	6.47778	-30.5264	6.4764	-65.9968			6.48403	-37.7352	6.47778	-30.5264			6.4701	-35.2798	6.4806	-26.9736
				6.48472	-24.9521	6.50208	-28.0253	6.48472	-29.9426	6.4833	-64.8996			6.49097	-38.99	6.48472	-29.9426			6.4771	-33.3317	6.4875	-25.7679
				6.49167	-24.4034	6.50903	-28.1189	6.49167	-29.2841	6.4903	-63.7645			6.49792	-40.1817	6.49167	-29.2841			6.484	-31.3191	6.4944	-24.524
				6.49861	-23.8313	6.51597	-28.15	6.49861	-28.5975	6.4972	-62.5365			6.50486	-41.2278	6.49861	-28.5975			6.491	-29.296	6.5014	-23.2537
				6.50556	-23.2318	6.52292	-28.1454	6.50556	-27.8782	6.5042	-61.1361			6.51181	-42.1488	6.50556	-27.8782			6.4979	-27.2131	6.5083	-21.9683
				6.5125	-22.6176	6.52986	-28.1514	6.5125	-27.1412	6.5111	-59.6196			6.51875	-43.1638	6.5125	-27.1412			6.5049	-25.1012	6.5153	-20.6239
				6.51944	-21.968	6.53681	-28.1235	6.51944	-26.3616	6.5181	-57.9891			6.52569	-44.0293	6.51944	-26.3616			6.5118	-22.9175	6.5222	-19.2543
				6.52639	-21.2936	6.54375	-27.9833	6.52639	-25.5524	6.525	-56.2103			6.53264	-44.8021	6.52639	-25.5524			6.5188	-20.7019	6.5292	-17.8542
				6.53333	-20.5856	6.55069	-27.9231	6.53333	-24.7027	6.5319	-54.3669			6.53958	-45.5129	6.53333	-24.7027			6.5257	-18.4565	6.5361	-16.3821
				6.54028	-19.855	6.55764	-27.7873	6.54028	-23.826	6.5389	-52.5149			6.54653	-46.1325	6.54028	-23.826			6.5326	-16.2125	6.5431	-14.9122
				6.54722	-19.098	6.56458	-27.64	6.54722	-22.9176	6.5458	-50.4513			6.55347	-46.6774	6.54722	-22.9176			6.5396	-13.9681	6.55	-13.4067
				6.55417	-18.3228	6.57153	-27.2892	6.55417	-21.9873	6.5528	-48.3591			6.56042	-47.0787	6.55417	-21.9873			6.5465	-11.716	6.5569	-11.8373
				6.56111	-17.5161	6.57847	-26.8777	6.56111	-21.0193	6.5597	-46.2752			6.56736	-47.4217	6.56111	-21.0193			6.5535	-9.4556	6.5639	-10.2475
				6.56806	-16.698	6.58542	-26.3677	6.56806	-20.0376	6.5667	-44.0291			6.57431	-47.8958	6.56806	-20.0376			6.5604	-7.1871	6.5708	-8.6485
				6.575	-15.8716	6.59236	-25.9521	6.575	-19.0459	6.5736	-41.8095			6.58125	-47.9415	6.575	-19.0459			6.5674	-4.9261	6.5778	-7.0536
				6.58194	-15.0121	6.59931	-25.5173	6.58194	-18.0145	6.5806	-39.5486			6.58819	-48.0736	6.58194	-18.0145			6.5743	-2.6657	6.5847	-5.4798
				6.58889	-14.1562	6.60625	-25.0136	6.58889	-16.9874	6.5875	-37.1417			6.59514	-48.126	6.58889	-16.9874			6.5813	-0.4428	6.5917	-3.9064
				6.59583	-13.2972	6.61319	-24.4036	6.59583	-15.9567	6.5944	-34.5981			6.60208	-48.0866	6.59583	-15.9567			6.5882	1.7772	6.5986	-2.3364
				6.60278	-12.4172	6.62014	-23.8086	6.60278	-14.9006	6.6014	-32.0568			6.60903	-47.9426	6.60278	-14.9006			6.5951	3.9882	6.6056	-0.7752
				6.60972	-11.5247	6.62708	-23.1278	6.60972	-13.8296	6.6083	-29.515			6.61597	-47.6788	6.60972	-13.8296			6.6021	6.1542	6.6125	0.8175
				6.61667	-10.6471	6.63403	-22.4616	6.61667	-12.7765	6.6153	-26.9074			6.62292	-47.4206	6.61667	-12.7765			6.609	8.3157	6.6194	2.3898
				6.62361	-9.74585	6.64097	-21.7209	6.62361	-11.695	6.6222	-24.2553			6.62986	-47.0182	6.62361	-11.695			6.616	10.457	6.6264	3.9977
				6.63056	-8.83445	6.64792	-21.0329	6.63056	-10.6013	6.6292	-21.6305			6.63681	-46.8153	6.63056	-10.6013			6.6229	12.5765	6.6333	5.5504
				6.6375	-7.93648	6.65486	-20.2742	6.6375	-9.52377	6.6361	-18.9404			6.64375	-45.952	6.6375	-9.52377			6.6299	14.6417	6.6403	7.0889
				6.64444	-7.03241	6.66181	-19.3822	6.64444	-8.43889	6.6431	-16.1943			6.65069	-45.3481	6.64444	-8.43889			6.6368	16.6377	6.6472	8.6306
				6.65139	-6.13985	6.66875	-18.5363	6.65139	-7.36782	6.65	-13.4277			6.65764	-44.6259	6.65139	-7.36782			6.6438	18.577	6.6542	10.155
				6.65833	-5.22683	6.67569	-17.673	6.65833	-6.2722	6.6569	-10.6387			6.66458	-43.8578	6.65833	-6.2722			6.6507	20.468	6.6611	11.7222
				6.66528	-4.33208	6.68264	-16.8066	6.66528	-5.1985	6.6639	-7.8514			6.67153	-42.9899	6.66528	-5.1985			6.6576	22.3107	6.6681	13.195
				6.67222	-3.44757	6.68958	-15.9025	6.67222	-4.13708	6.6708	-5.116			6.67847	-42.1305	6.67222	-4.13708			6.6646	24.0896	6.675	14.6615
				6.67917	-2.55791	6.69653	-14.9225	6.67917	-3.06949	6.6778	-2.343			6.68542	-41.1986	6.67917	-3.06949			6.6715	25.8401	6.6819	16.0757
				6.68611	-1.68159	6.70347	-13.9788	6.68611	-2.01791	6.6847	0.4297			6.69236	-40.1272	6.68611	-2.01791			6.6785	27.5365	6.6889	17.457
				6.69306	-0.794623	6.71042	-12.9231	6.69306	-0.953548	6.6917	3.2867			6.69931	-39.3963	6.69306	-0.953548			6.6854	29.1834	6.6958	18.7867
				6.7	0.0773945	6.71736	-11.9285	6.7	0.0928734	6.6986	6.0298			6.70625	-37.7914	6.7	0.0928734			6.6924	30.747	6.7028	20.0576
				6.70694	0.92399	6.72431	-10.4903	6.70694	1.10879	6.7056	8.7956			6.71319	-36.5481	6.70694	1.10879			6.6993	32.2082	6.7097	21.3163
				6.71389	1.75301	6.73125	-9.45509	6.71389	2.10362	6.7125	11.5472			6.72014	-35.2491	6.71389	2.10362			6.7063	33.642	6.7167	22.519
				6.72083	2.57507	6.73819	-8.4302	6.72083	3.09009	6.7194	14.2045			6.72708	-33.9162	6.72083	3.09009			6.7132	34.9732	6.7236	23.6824
				6.72778	3.38904	6.74514	-7.39922	6.72778	4.06685	6.7264	16.8857			6.73403	-32.5248	6.72778	4.06685			6.7201	36.247	6.7306	24.7378
				6.73472	4.19408	6.75208	-6.42185	6.73472	5.03289	6.7333	19.4892			6.74097	-31.0426	6.73472	5.03289			6.7271	37.4458	6.7375	25.7619
				6.74167	4.98917	6.75903	-5.36857	6.74167	5.987	6.7403	21.9316			6.74792	-29.5271	6.74167	5.987			6.734	38.5787	6.7444	26.7473
				6.74861	5.75337	6.76597	-4.35101	6.74861	6.90404	6.7472	24.4498			6.75486	-27.9954	6.74861	6.90404			6.741	39.6164	6.7514	27.6602
				6.75556	6.48264	6.77292	-3.29781	6.75556	7.77917	6.7542	26.9413			6.76181	-26.9095	6.75556	7.77917			6.7479	40.5897	6.7583	28.5652
				6.7625	7.19301	6.77986	-2.33393	6.7625	8.63161	6.7611	29.3666			6.76875	-24.8196	6.7625	8.63161			6.7549	41.4367	6.7653	29.4213
				6.76944	7.86065	6.78681	-1.28888	6.76944	9.43278	6.7681	31.7143			6.77569	-23.1438	6.76944	9.43278			6.7618	42.2165	6.7722	30.2216
				6.77639	8.52125	6.79375	-0.266801	6.77639	10.2255	6.775	33.9806			6.78264	-21.4734	6.77639	10.2255			6.7688	42.8968	6.7792	30.9202
				6.78333	9.1401	6.80069	0.729753	6.78333	10.9681	6.7819	36.2148			6.78958	-19.8006	6.78333	10.9681			6.7757	43.4731	6.7861	31.5645
				6.79028	9.73102	6.80764	1.82242	6.79028	11.6772	6.7889	38.4213			6.79653	-18.1382	6.79028	11.6772			6.7826	43.9775	6.7931	32.1534
				6.79722	10.3024	6.81458	2.92711	6.79722	12.3629	6.7958	40.5906			6.80347	-16.4969	6.79722	12.3629			6.7896	44.3792	6.8	32.6772
				6.80417	10.8275	6.82153	3.95484	6.80417	12.993	6.8028	42.612			6.81042	-14.7965	6.80417	12.993			6.7965	44.7048	6.8069	33.1321
				6.81111	11.3588	6.82847	5.01913	6.81111	13.6306	6.8097	44.5619			6.81736	-13.0838	6.81111	13.6306			6.8035	44.9216	6.8139	33.5121
				6.81806	11.8583	6.83542	5.90112	6.81806	14.23	6.8167	46.4719			6.82431	-11.898	6.81806	14.23			6.8104	45.0455	6.8208	33.7831
				6.825	12.3567	6.84236	6.88515	6.825	14.828	6.8236	48.3642			6.83125	-9.61893	6.825	14.828			6.8174	45.0876	6.8278	34.0166
				6.83194	12.8192	6.84931	7.81158	6.83194	15.383	6.8306	50.0991			6.83819	-7.88927	6.83194	15.383			6.8243	45.0821	6.8347	34.1918
				6.83889	13.2567	6.85625	8.71112	6.83889	15.908	6.8375	51.7735			6.84514	-6.20555	6.83889	15.908			6.8313	44.9388	6.8417	34.3122
				6.84583	13.6625	6.86319	9.64119	6.84583	16.395	6.8444	53.3595			6.85208	-4.53864	6.84583	16.395			6.8382	44.7288	6.8486	34.3844
				6.85278	14.0412	6.87014	10.5628	6.85278	16.8494	6.8514	54.7849			6.85903	-2.86322	6.85278	16.8494			6.8451	44.3931	6.8556	34.3402
				6.85972	14.3711	6.87708	11.5029	6.85972	17.2454	6.8583	56.191			6.86597	-1.20576	6.85972	17.2454			6.8521	43.9914	6.8625	34.2236
				6.86667	14.7024	6.88403	12.3841	6.86667	17.6429	6.8653	57.4996			6.87292	0.431184	6.86667	17.6429			6.859	43.522	6.8694	34.0456
				6.87361	14.9658	6.89097	13.2205	6.87361	17.959	6.8722	58.6081			6.87986	2.0363	6.87361	17.959			6.866	42.9481	6.8764	33.8232
				6.88056	15.1995	6.89792	14.1037	6.88056	18.2394	6.8792	59.6412			6.88681	3.02089	6.88056	18.2394			6.8729	42.3022	6.8833	33.6217
				6.8875	15.4167	6.90486	14.8378	6.8875	18.5001	6.8861	60.6719			6.89375	5.18744	6.8875	18.5001			6.8799	41.5498	6.8903	33.3372
				6.89444	15.6135	6.91181	15.5988	6.89444	18.7362	6.8931	61.5433			6.90069	6.73611	6.89444	18.7362			6.8868	40.7282	6.8972	32.9768
				6.90139	15.7797	6.91875	16.3261	6.90139	18.9356	6.9	62.3328			6.90764	8.25389	6.90139	18.9356			6.8938	39.822	6.9042	32.5632
				6.90833	15.9441	6.92569	17.0353	6.90833	19.1329	6.9069	63.0232			6.91458	9.75164	6.90833	19.1329			6.9007	38.8509	6.9111	32.0891
				6.91528	16.0852	6.93264	17.7434	6.91528	19.3022	6.9139	63.5503			6.92153	11.2035	6.91528	19.3022			6.9076	37.7968	6.9181	31.5795
				6.92222	16.2029	6.93958	18.3772	6.92222	19.4435	6.9208	64.0149			6.92847	12.636	6.92222	19.4435			6.9146	36.6897	6.925	31.0507
				6.92917	16.2873	6.94653	19.0384	6.92917	19.5448	6.9278	64.3551			6.93542	13.9872	6.92917	19.5448			6.9215	35.5124	6.9319	30.5281
				6.93611	16.3304	6.95347	19.614	6.93611	19.5965	6.9347	64.547			6.94236	15.326	6.93611	19.5965			6.9285	34.2913	6.9389	29.9386
				6.94306	16.325	6.96042	20.1951	6.94306	19.59	6.9417	64.6062			6.94931	16.0457	6.94306	19.59			6.9354	33.0232	6.9458	29.3097
				6.95	16.2768	6.96736	20.7016	6.95	19.5321	6.9486	64.5081			6.95625	17.8161	6.95	19.5321			6.9424	31.6775	6.9528	28.5671
				6.95694	16.2064	6.97431	21.2288	6.95694	19.4476	6.9556	64.3196			6.96319	19.0148	6.95694	19.4476			6.9493	30.2618	6.9597	27.7867
				6.96389	16.1092	6.98125	21.7303	6.96389	19.3311	6.9625	63.9663			6.97014	20.1771	6.96389	19.3311			6.9563	28.7878	6.9667	26.9415
				6.97083	15.99	6.98819	22.126	6.97083	19.188	6.9694	63.553			6.97708	21.2977	6.97083	19.188			6.9632	27.2759	6.9736	26.0308
				6.97778	15.8644	6.99514	22.4103	6.97778	19.0373	6.9764	62.9511			6.98403	22.3656	6.97778	19.0373			6.9701	25.7289	6.9806	25.134
				6.98472	15.703	7.00208	22.7554	6.98472	18.8436	6.9833	62.2522			6.99097	23.3388	6.98472	18.8436			6.9771	24.1238	6.9875	24.2392
				6.99167	15.5046	7.00903	22.9904	6.99167	18.6055	6.9903	61.4938			6.99792	24.3318	6.99167	18.6055			6.984	22.4743	6.9944	23.3096
				6.99861	15.2703	7.01597	23.3331	6.99861	18.3243	6.9972	60.6216			7.00486	25.2591	6.99861	18.3243			6.991	20.7767	7.0014	22.3658
				7.00556	15.0044	7.02292	23.6611	7.00556	18.0052	7.0042	59.6384			7.01181	25.7658	7.00556	18.0052			6.9979	19.0718	7.0083	21.3198
				7.0125	14.7248	7.02986	23.8999	7.0125	17.6698	7.0111	58.5001			7.01875	26.9075	7.0125	17.6698			7.0049	17.3433	7.0153	20.2503
				7.01944	14.4117	7.03681	24.014	7.01944	17.294	7.0181	57.1722			7.02569	27.6724	7.01944	17.294			7.0118	15.5851	7.0222	19.1633
				7.02639	14.0855	7.04375	24.1327	7.02639	16.9026	7.025	55.8337			7.03264	28.3681	7.02639	16.9026			7.0188	13.8189	7.0292	18.0453
				7.03333	13.7282	7.05069	24.143	7.03333	16.4739	7.0319	54.3413			7.03958	29.0464	7.03333	16.4739			7.0257	12.0068	7.0361	16.9405
				7.04028	13.3515	7.05764	24.1764	7.04028	16.0218	7.0389	52.8451			7.04653	29.6479	7.04028	16.0218			7.0326	10.1942	7.0431	15.7736
				7.04722	12.9305	7.06458	24.197	7.04722	15.5166	7.0458	51.1932			7.05347	30.2005	7.04722	15.5166			7.0396	8.3496	7.05	14.6337
				7.05417	12.5009	7.07153	24.2356	7.05417	15.0011	7.0528	49.4124			7.06042	30.6844	7.05417	15.0011			7.0465	6.5138	7.0569	13.4541
				7.06111	12.0298	7.07847	24.1154	7.06111	14.4358	7.0597	47.5339			7.06736	31.1104	7.06111	14.4358			7.0535	4.661	7.0639	12.2185
				7.06806	11.5297	7.08542	23.9984	7.06806	13.8356	7.0667	45.5946			7.07431	31.3765	7.06806	13.8356			7.0604	2.8269	7.0708	11.0227
				7.075	11.0029	7.09236	23.8363	7.075	13.2035	7.0736	43.5419			7.08125	31.7531	7.075	13.2035			7.0674	1.0028	7.0778	9.7974
				7.08194	10.4601	7.09931	23.6628	7.08194	12.5521	7.0806	41.4511			7.08819	31.9771	7.08194	12.5521			7.0743	-0.8357	7.0847	8.5858
				7.08889	9.90933	7.10625	23.4433	7.08889	11.8912	7.0875	39.3133			7.09514	32.1529	7.08889	11.8912			7.0813	-2.688	7.0917	7.3871
				7.09583	9.35504	7.11319	23.2684	7.09583	11.226	7.0944	37.0946			7.10208	32.3128	7.09583	11.226			7.0882	-4.5166	7.0986	6.1652
				7.10278	8.79302	7.12014	22.9792	7.10278	10.5516	7.1014	34.7896			7.10903	32.3946	7.10278	10.5516			7.0951	-6.3218	7.1056	4.9022
				7.10972	8.21046	7.12708	22.7014	7.10972	9.85256	7.1083	32.3816			7.11597	32.4264	7.10972	9.85256			7.1021	-8.0742	7.1125	3.6842
				7.11667	7.58902	7.13403	22.3924	7.11667	9.10682	7.1153	29.9454			7.12292	32.4221	7.11667	9.10682			7.109	-9.8051	7.1194	2.4628
				7.12361	6.95804	7.14097	21.9998	7.12361	8.34965	7.1222	27.5077			7.12986	32.3803	7.12361	8.34965			7.116	-11.5118	7.1264	1.2435
				7.13056	6.32033	7.14792	21.6006	7.13056	7.5844	7.1292	24.9863			7.13681	32.4519	7.13056	7.5844			7.1229	-13.2052	7.1333	0.0032752
				7.1375	5.68895	7.15486	21.1235	7.1375	6.82674	7.1361	22.4203			7.14375	32.0425	7.1375	6.82674			7.1299	-14.8542	7.1403	-1.2168
				7.14444	5.02949	7.16181	20.6801	7.14444	6.03539	7.1431	19.865			7.15069	31.7451	7.14444	6.03539			7.1368	-16.4677	7.1472	-2.4537
				7.15139	4.38068	7.16875	20.1855	7.15139	5.25682	7.15	17.273			7.15764	31.3946	7.15139	5.25682			7.1438	-18.0238	7.1542	-3.6357
				7.15833	3.71063	7.17569	19.5952	7.15833	4.45276	7.1569	14.6656			7.16458	31.0608	7.15833	4.45276			7.1507	-19.5588	7.1611	-4.8422
				7.16528	3.04091	7.18264	18.9855	7.16528	3.64909	7.1639	12.1171			7.17153	30.6647	7.16528	3.64909			7.1576	-21.0372	7.1681	-6.0728
				7.17222	2.36063	7.18958	18.3599	7.17222	2.83276	7.1708	9.5151			7.17847	30.1539	7.17222	2.83276			7.1646	-22.4724	7.175	-7.2518
				7.17917	1.68009	7.19653	17.7673	7.17917	2.0161	7.1778	6.917			7.18542	29.6754	7.17917	2.0161			7.1715	-23.8544	7.1819	-8.4163
				7.18611	0.997598	7.20347	17.0154	7.18611	1.19712	7.1847	4.2936			7.19236	29.1102	7.18611	1.19712			7.1785	-25.2187	7.1889	-9.5716
				7.19306	0.327296	7.21042	16.3375	7.19306	0.392755	7.1917	1.6802			7.19931	28.9142	7.19306	0.392755			7.1854	-26.5194	7.1958	-10.722
				7.2	-0.34534	7.21736	15.5955	7.2	-0.414409	7.1986	-0.9878			7.20625	27.8187	7.2	-0.414409			7.1924	-27.7845	7.2028	-11.9258
				7.20694	-1.01325	7.22431	14.8378	7.20694	-1.2159	7.2056	-3.6578			7.21319	27.126	7.20694	-1.2159			7.1993	-28.9622	7.2097	-13.0453
				7.21389	-1.6877	7.23125	14.0147	7.21389	-2.02524	7.2125	-6.2077			7.22014	26.363	7.21389	-2.02524			7.2063	-30.0945	7.2167	-14.1499
				7.22083	-2.34524	7.23819	13.2303	7.22083	-2.81428	7.2194	-8.8196			7.22708	25.5479	7.22083	-2.81428			7.2132	-31.1741	7.2236	-15.1914
				7.22778	-2.98648	7.24514	12.4402	7.22778	-3.58377	7.2264	-11.3593			7.23403	24.7133	7.22778	-3.58377			7.2201	-32.1952	7.2306	-16.1757
				7.23472	-3.62652	7.25208	11.6987	7.23472	-4.35183	7.2333	-13.9343			7.24097	23.8423	7.23472	-4.35183			7.2271	-33.1367	7.2375	-17.1195
				7.24167	-4.24898	7.25903	10.8354	7.24167	-5.09877	7.2403	-16.4858			7.24792	22.9164	7.24167	-5.09877			7.234	-33.9923	7.2444	-17.9996
				7.24861	-4.86363	7.26597	9.99833	7.24861	-5.83635	7.2472	-19.0122			7.25486	21.9873	7.24861	-5.83635			7.241	-34.77	7.2514	-18.8992
				7.25556	-5.45503	7.27292	9.18717	7.25556	-6.54603	7.2542	-21.4204			7.26181	21.5987	7.25556	-6.54603			7.2479	-35.4789	7.2583	-19.7562
				7.2625	-6.01664	7.27986	8.40807	7.2625	-7.21996	7.2611	-23.8546			7.26875	20.0224	7.2625	-7.21996			7.2549	-36.1091	7.2653	-20.6062
				7.26944	-6.57885	7.28681	7.54699	7.26944	-7.89462	7.2681	-26.2516			7.27569	18.9984	7.26944	-7.89462			7.2618	-36.6761	7.2722	-21.3719
				7.27639	-7.11355	7.29375	6.59852	7.27639	-8.53626	7.275	-28.5337			7.28264	17.8969	7.27639	-8.53626			7.2688	-37.1816	7.2792	-22.1178
				7.28333	-7.63005	7.30069	5.64484	7.28333	-9.15606	7.2819	-30.8061			7.28958	16.7815	7.28333	-9.15606			7.2757	-37.5967	7.2861	-22.8706
				7.29028	-8.1416	7.30764	4.83527	7.29028	-9.76993	7.2889	-33.0484			7.29653	15.7058	7.29028	-9.76993			7.2826	-37.9668	7.2931	-23.5469
				7.29722	-8.62682	7.31458	3.92671	7.29722	-10.3522	7.2958	-35.1503			7.30347	14.6287	7.29722	-10.3522			7.2896	-38.2646	7.3	-24.1636
				7.30417	-9.07396	7.32153	3.11642	7.30417	-10.8888	7.3028	-37.2054			7.31042	13.4927	7.30417	-10.8888			7.2965	-38.4853	7.3069	-24.7446
				7.31111	-9.50127	7.32847	2.1618	7.31111	-11.4015	7.3097	-39.3364			7.31736	12.3461	7.31111	-11.4015			7.3035	-38.6101	7.3139	-25.3283
				7.31806	-9.9235	7.33542	1.23339	7.31806	-11.9082	7.3167	-41.3698			7.32431	11.777	7.31806	-11.9082			7.3104	-38.6512	7.3208	-25.8349
				7.325	-10.3013	7.34236	0.309074	7.325	-12.3616	7.3236	-43.2932			7.33125	9.97993	7.325	-12.3616			7.3174	-38.6227	7.3278	-26.3397
				7.33194	-10.6803	7.34931	-0.600413	7.33194	-12.8163	7.3306	-45.1706			7.33819	8.74861	7.33194	-12.8163			7.3243	-38.5298	7.3347	-26.7492
				7.33889	-11.0211	7.35625	-1.48432	7.33889	-13.2254	7.3375	-46.9122			7.34514	7.55739	7.33889	-13.2254			7.3313	-38.3902	7.3417	-27.1222
				7.34583	-11.3633	7.36319	-2.33682	7.34583	-13.6359	7.3444	-48.595			7.35208	6.35906	7.34583	-13.6359			7.3382	-38.1661	7.3486	-27.4294
				7.35278	-11.6474	7.37014	-3.21186	7.35278	-13.9769	7.3514	-50.2342			7.35903	5.11507	7.35278	-13.9769			7.3451	-37.8411	7.3556	-27.6714
				7.35972	-11.9181	7.37708	-4.18518	7.35972	-14.3017	7.3583	-51.8286			7.36597	3.87633	7.35972	-14.3017			7.3521	-37.4657	7.3625	-27.9037
				7.36667	-12.1548	7.38403	-5.036	7.36667	-14.5858	7.3653	-53.3074			7.37292	2.64125	7.36667	-14.5858			7.359	-37.0073	7.3694	-28.0449
				7.37361	-12.383	7.39097	-5.88134	7.37361	-14.8596	7.3722	-54.6636			7.37986	1.41113	7.37361	-14.8596			7.366	-36.5173	7.3764	-28.2254
				7.38056	-12.5847	7.39792	-6.66046	7.38056	-15.1016	7.3792	-56.0318			7.38681	0.676805	7.38056	-15.1016			7.3729	-35.9522	7.3833	-28.3131
				7.3875	-12.7883	7.40486	-7.52011	7.3875	-15.3459	7.3861	-57.2303			7.39375	-1.06127	7.3875	-15.3459			7.3799	-35.3641	7.3903	-28.4524
				7.39444	-12.9655	7.41181	-8.36151	7.39444	-15.5586	7.3931	-58.3939			7.40069	-2.22795	7.39444	-15.5586			7.3868	-34.7036	7.3972	-28.4572
				7.40139	-13.1185	7.41875	-9.13989	7.40139	-15.7422	7.4	-59.4406			7.40764	-3.45117	7.40139	-15.7422			7.3938	-33.9862	7.4042	-28.4096
				7.40833	-13.2316	7.42569	-9.9148	7.40833	-15.8779	7.4069	-60.3704			7.41458	-4.65186	7.40833	-15.8779			7.4007	-33.1964	7.4111	-28.3398
				7.41528	-13.3175	7.43264	-10.6645	7.41528	-15.981	7.4139	-61.1687			7.42153	-5.84084	7.41528	-15.981			7.4076	-32.3544	7.4181	-28.2318
				7.42222	-13.3935	7.43958	-11.7378	7.42222	-16.0722	7.4208	-61.9661			7.42847	-7.00647	7.42222	-16.0722			7.4146	-31.4543	7.425	-28.1138
				7.42917	-13.4453	7.44653	-12.3924	7.42917	-16.1344	7.4278	-62.605			7.43542	-8.14572	7.42917	-16.1344			7.4215	-30.4958	7.4319	-27.8792
				7.43611	-13.4787	7.45347	-13.084	7.43611	-16.1744	7.4347	-63.1486			7.44236	-9.30246	7.43611	-16.1744			7.4285	-29.4993	7.4389	-27.6145
				7.44306	-13.4775	7.46042	-13.7237	7.44306	-16.1731	7.4417	-63.6172			7.44931	-10.0861	7.44306	-16.1731			7.4354	-28.4405	7.4458	-27.3063
				7.45	-13.4623	7.46736	-14.2916	7.45	-16.1548	7.4486	-63.9249			7.45625	-11.5171	7.45	-16.1548			7.4424	-27.3402	7.4528	-26.9832
				7.45694	-13.4101	7.47431	-14.8612	7.45694	-16.0922	7.4556	-64.0582			7.46319	-12.5862	7.45694	-16.0922			7.4493	-26.2001	7.4597	-26.6274
				7.46389	-13.3355	7.48125	-15.4149	7.46389	-16.0026	7.4625	-64.1797			7.47014	-13.6717	7.46389	-16.0026			7.4563	-25.0339	7.4667	-26.2256
				7.47083	-13.2212	7.48819	-15.9919	7.47083	-15.8654	7.4694	-64.1394			7.47708	-14.7151	7.47083	-15.8654			7.4632	-23.817	7.4736	-25.7815
				7.47778	-13.0624	7.49514	-16.4495	7.47778	-15.6749	7.4764	-64.0073			7.48403	-15.6981	7.47778	-15.6749			7.4701	-22.5582	7.4806	-25.2711
				7.48472	-12.8957	7.50208	-16.9105	7.48472	-15.4749	7.4833	-63.7263			7.49097	-16.6806	7.48472	-15.4749			7.4771	-21.2536	7.4875	-24.7082
				7.49167	-12.6962	7.50903	-17.3146	7.49167	-15.2354	7.4903	-63.3978			7.49792	-17.6373	7.49167	-15.2354			7.484	-19.9268	7.4944	-24.1102
				7.49861	-12.5045	7.51597	-17.6048	7.49861	-15.0054	7.4972	-62.8868			7.50486	-18.584	7.49861	-15.0054			7.491	-18.5992	7.5014	-23.4657
				7.50556	-12.28	7.52292	-18.0151	7.50556	-14.7359	7.5042	-62.2674			7.51181	-19.3172	7.50556	-14.7359			7.4979	-17.235	7.5083	-22.7894
				7.5125	-12.0303	7.52986	-18.4177	7.5125	-14.4364	7.5111	-61.5172			7.51875	-20.2586	7.5125	-14.4364			7.5049	-15.8209	7.5153	-22.1132
				7.51944	-11.7467	7.53681	-18.7614	7.51944	-14.0961	7.5181	-60.6354			7.52569	-21.0161	7.51944	-14.0961			7.5118	-14.3682	7.5222	-21.3808
				7.52639	-11.4477	7.54375	-19.165	7.52639	-13.7372	7.525	-59.6711			7.53264	-21.8288	7.52639	-13.7372			7.5188	-12.9243	7.5292	-20.6575
				7.53333	-11.1198	7.55069	-19.345	7.53333	-13.3437	7.5319	-58.5808			7.53958	-22.5594	7.53333	-13.3437			7.5257	-11.479	7.5361	-19.8679
				7.54028	-10.7956	7.55764	-19.4538	7.54028	-12.9547	7.5389	-57.4185			7.54653	-23.2013	7.54028	-12.9547			7.5326	-10.0174	7.5431	-19.0306
				7.54722	-10.4397	7.56458	-19.5968	7.54722	-12.5276	7.5458	-56.0692			7.55347	-23.8201	7.54722	-12.5276			7.5396	-8.5357	7.55	-18.1179
				7.55417	-10.0848	7.57153	-19.6431	7.55417	-12.1018	7.5528	-54.6426			7.56042	-24.4155	7.55417	-12.1018			7.5465	-7.0564	7.5569	-17.1976
				7.56111	-9.69278	7.57847	-19.7497	7.56111	-11.6313	7.5597	-53.1785			7.56736	-24.9321	7.56111	-11.6313			7.5535	-5.5699	7.5639	-16.2367
				7.56806	-9.27222	7.58542	-19.7613	7.56806	-11.1267	7.5667	-51.5712			7.57431	-25.4647	7.56806	-11.1267			7.5604	-4.0764	7.5708	-15.2922
				7.575	-8.84088	7.59236	-19.8204	7.575	-10.6091	7.5736	-49.8476			7.58125	-25.8393	7.575	-10.6091			7.5674	-2.5598	7.5778	-14.2971
				7.58194	-8.39785	7.59931	-19.8517	7.58194	-10.0774	7.5806	-48.0337			7.58819	-26.2426	7.58194	-10.0774			7.5743	-1.0678	7.5847	-13.2818
				7.58889	-7.93791	7.60625	-19.8407	7.58889	-9.52549	7.5875	-46.0602			7.59514	-26.607	7.58889	-9.52549			7.5813	0.4135	7.5917	-12.2005
				7.59583	-7.49256	7.61319	-19.9001	7.59583	-8.99107	7.5944	-44.0482			7.60208	-26.8915	7.59583	-8.99107			7.5882	1.8744	7.5986	-11.0552
				7.60278	-7.03095	7.62014	-19.8028	7.60278	-8.43714	7.6014	-41.9438			7.60903	-27.1179	7.60278	-8.43714			7.5951	3.3124	7.6056	-9.8737
				7.60972	-6.57143	7.62708	-19.7848	7.60972	-7.88572	7.6083	-39.8262			7.61597	-27.2869	7.60972	-7.88572			7.6021	4.7367	7.6125	-8.7697
				7.61667	-6.10817	7.63403	-19.6016	7.61667	-7.3298	7.6153	-37.5557			7.62292	-27.4322	7.61667	-7.3298			7.609	6.1453	7.6194	-7.6417
				7.62361	-5.6362	7.64097	-19.4323	7.62361	-6.76345	7.6222	-35.2293			7.62986	-27.5238	7.62361	-6.76345			7.616	7.5252	7.6264	-6.4755
				7.63056	-5.16448	7.64792	-19.2106	7.63056	-6.19737	7.6292	-32.7454			7.63681	-27.709	7.63056	-6.19737			7.6229	8.8874	7.6333	-5.2797
				7.6375	-4.68479	7.65486	-18.9926	7.6375	-5.62175	7.6361	-30.3004			7.64375	-27.5187	7.6375	-5.62175			7.6299	10.2171	7.6403	-4.0722
				7.64444	-4.20048	7.66181	-18.7655	7.64444	-5.04058	7.6431	-27.8076			7.65069	-27.4822	7.64444	-5.04058			7.6368	11.5188	7.6472	-2.8781
				7.65139	-3.71713	7.66875	-18.467	7.65139	-4.46055	7.65	-25.2097			7.65764	-27.385	7.65139	-4.46055			7.6438	12.7775	7.6542	-1.7406
				7.65833	-3.22416	7.67569	-18.2	7.65833	-3.86899	7.6569	-22.5681			7.66458	-27.2408	7.65833	-3.86899			7.6507	14.0231	7.6611	-0.6255
				7.66528	-2.74778	7.68264	-17.8793	7.66528	-3.29733	7.6639	-19.913			7.67153	-26.9993	7.66528	-3.29733			7.6576	15.2396	7.6681	0.5182
				7.67222	-2.2711	7.68958	-17.6445	7.67222	-2.72532	7.6708	-17.2632			7.67847	-26.7534	7.67222	-2.72532			7.6646	16.4245	7.675	1.6787
				7.67917	-1.81828	7.69653	-17.2528	7.67917	-2.18194	7.6778	-14.5491			7.68542	-26.4367	7.67917	-2.18194			7.6715	17.5606	7.6819	2.8812
				7.68611	-1.37019	7.70347	-16.8617	7.68611	-1.64423	7.6847	-11.8625			7.69236	-26.0873	7.68611	-1.64423			7.6785	18.6525	7.6889	4.1041
				7.69306	-0.934846	7.71042	-16.4163	7.69306	-1.12182	7.6917	-9.0416			7.69931	-25.9573	7.69306	-1.12182			7.6854	19.7059	7.6958	5.329
				7.7	-0.493731	7.71736	-15.9971	7.7	-0.592477	7.6986	-6.206			7.70625	-25.278	7.7	-0.592477			7.6924	20.6939	7.7028	6.5081
				7.70694	-0.0750521	7.72431	-15.546	7.70694	-0.0900625	7.7056	-3.4097			7.71319	-24.8307	7.70694	-0.0900625			7.6993	21.6714	7.7097	7.6403
				7.71389	0.347027	7.73125	-15.1013	7.71389	0.416432	7.7125	-0.6935			7.72014	-24.3622	7.71389	0.416432			7.7063	22.5601	7.7167	8.746
				7.72083	0.766893	7.73819	-14.647	7.72083	0.920271	7.7194	2.0418			7.72708	-23.8293	7.72083	0.920271			7.7132	23.4262	7.7236	9.8298
				7.72778	1.17772	7.74514	-14.168	7.72778	1.41327	7.7264	4.8719			7.73403	-23.3003	7.72778	1.41327			7.7201	24.2404	7.7306	10.9156
				7.73472	1.56635	7.75208	-13.6913	7.73472	1.87962	7.7333	7.7186			7.74097	-22.6767	7.73472	1.87962			7.7271	25.0038	7.7375	11.9578
				7.74167	1.93731	7.75903	-13.1132	7.74167	2.32477	7.7403	10.4543			7.74792	-22.0721	7.74167	2.32477			7.734	25.7113	7.7444	12.9905
				7.74861	2.29157	7.76597	-12.5469	7.74861	2.74989	7.7472	13.1818			7.75486	-21.3356	7.74861	2.74989			7.741	26.3679	7.7514	13.9604
				7.75556	2.63886	7.77292	-11.9946	7.75556	3.16664	7.7542	15.9197			7.76181	-20.9322	7.75556	3.16664			7.7479	26.965	7.7583	14.9164
				7.7625	2.98742	7.77986	-11.4355	7.7625	3.5849	7.7611	18.668			7.76875	-19.8972	7.7625	3.5849			7.7549	27.4921	7.7653	15.7971
				7.76944	3.33401	7.78681	-10.8862	7.76944	4.00082	7.7681	21.335			7.77569	-19.1144	7.76944	4.00082			7.7618	27.9761	7.7722	16.6784
				7.77639	3.66287	7.79375	-10.3027	7.77639	4.39544	7.775	24.0234			7.78264	-18.3164	7.77639	4.39544			7.7688	28.3992	7.7792	17.5303
				7.78333	3.98439	7.80069	-9.72078	7.78333	4.78127	7.7819	26.6057			7.78958	-17.5223	7.78333	4.78127			7.7757	28.7742	7.7861	18.3663
				7.79028	4.269	7.80764	-9.24118	7.79028	5.12281	7.7889	29.1249			7.79653	-16.7273	7.79028	5.12281			7.7826	29.074	7.7931	19.2017
				7.79722	4.55311	7.81458	-8.72235	7.79722	5.46373	7.7958	31.6335			7.80347	-15.8596	7.79722	5.46373			7.7896	29.3288	7.8	19.9868
				7.80417	4.81872	7.82153	-8.14574	7.80417	5.78246	7.8028	34.0721			7.81042	-15.0014	7.80417	5.78246			7.7965	29.5099	7.8069	20.7472
				7.81111	5.08226	7.82847	-7.69049	7.81111	6.09871	7.8097	36.4235			7.81736	-14.1561	7.81111	6.09871			7.8035	29.6294	7.8139	21.4827
				7.81806	5.31818	7.83542	-7.05533	7.81806	6.38182	7.8167	38.7465			7.82431	-13.5781	7.81806	6.38182			7.8104	29.6855	7.8208	22.1074
				7.825	5.53837	7.84236	-6.57933	7.825	6.64605	7.8236	41.0395			7.83125	-12.3585	7.825	6.64605			7.8174	29.6898	7.8278	22.7008
				7.83194	5.74564	7.84931	-6.03197	7.83194	6.89477	7.8306	43.205			7.83819	-11.4519	7.83194	6.89477			7.8243	29.6344	7.8347	23.2486
				7.83889	5.93467	7.85625	-5.54047	7.83889	7.12161	7.8375	45.3606			7.84514	-10.5091	7.83889	7.12161			7.8313	29.5194	7.8417	23.7414
				7.84583	6.10923	7.86319	-5.01899	7.84583	7.33107	7.8444	47.3933			7.85208	-9.59791	7.84583	7.33107			7.8382	29.3592	7.8486	24.23
				7.85278	6.26868	7.87014	-4.45829	7.85278	7.52242	7.8514	49.4462			7.85903	-8.67362	7.85278	7.52242			7.8451	29.1502	7.8556	24.6219
				7.85972	6.41144	7.87708	-3.97278	7.85972	7.69373	7.8583	51.2649			7.86597	-7.74321	7.85972	7.69373			7.8521	28.8879	7.8625	25.0057
				7.86667	6.54703	7.88403	-3.39828	7.86667	7.85644	7.8653	53.116			7.87292	-6.78915	7.86667	7.85644			7.859	28.5521	7.8694	25.2832
				7.87361	6.65836	7.89097	-2.84224	7.87361	7.99003	7.8722	54.7454			7.87986	-5.79498	7.87361	7.99003			7.866	28.1594	7.8764	25.5955
				7.88056	6.75826	7.89792	-2.39049	7.88056	8.10991	7.8792	56.277			7.88681	-5.19233	7.88056	8.10991			7.8729	27.707	7.8833	25.8121
				7.8875	6.83862	7.90486	-1.88245	7.8875	8.20634	7.8861	57.7269			7.89375	-3.96022	7.8875	8.20634			7.8799	27.2114	7.8903	26.0595
				7.89444	6.91035	7.91181	-1.39302	7.89444	8.29242	7.8931	59.0257			7.90069	-2.99316	7.89444	8.29242			7.8868	26.6682	7.8972	26.2313
				7.90139	6.97413	7.91875	-0.867776	7.90139	8.36896	7.9	60.2654			7.90764	-2.09113	7.90139	8.36896			7.8938	26.0817	7.9042	26.3766
				7.90833	7.0294	7.92569	-0.439668	7.90833	8.43528	7.9069	61.394			7.91458	-1.19409	7.90833	8.43528			7.9007	25.4323	7.9111	26.4573
				7.91528	7.04848	7.93264	0.0268364	7.91528	8.45818	7.9139	62.4364			7.92153	-0.271537	7.91528	8.45818			7.9076	24.7464	7.9181	26.5061
				7.92222	7.07238	7.93958	0.494461	7.92222	8.48686	7.9208	63.3447			7.92847	0.582273	7.92222	8.48686			7.9146	24.0072	7.925	26.5289
				7.92917	7.08015	7.94653	0.953688	7.92917	8.49618	7.9278	64.0594			7.93542	1.43915	7.92917	8.49618			7.9215	23.225	7.9319	26.5289
				7.93611	7.07731	7.95347	1.32047	7.93611	8.49277	7.9347	64.7106			7.94236	2.27355	7.93611	8.49277			7.9285	22.3645	7.9389	26.4667
				7.94306	7.0483	7.96042	1.76844	7.94306	8.45796	7.9417	65.1861			7.94931	2.85501	7.94306	8.45796			7.9354	21.4936	7.9458	26.3267
				7.95	6.99241	7.96736	2.14663	7.95	8.39089	7.9486	65.5411			7.95625	3.92622	7.95	8.39089			7.9424	20.5771	7.9528	26.1222
				7.95694	6.92875	7.97431	2.57715	7.95694	8.3145	7.9556	65.7079			7.96319	4.70386	7.95694	8.3145			7.9493	19.6435	7.9597	25.8362
				7.96389	6.84622	7.98125	2.99833	7.96389	8.21547	7.9625	65.8621			7.97014	5.4716	7.96389	8.21547			7.9563	18.6654	7.9667	25.5346
				7.97083	6.74671	7.98819	3.29702	7.97083	8.09605	7.9694	65.8542			7.97708	6.20526	7.97083	8.09605			7.9632	17.6405	7.9736	25.1478
				7.97778	6.63608	7.99514	3.65353	7.97778	7.9633	7.9764	65.6855			7.98403	6.93621	7.97778	7.9633			7.9701	16.58	7.9806	24.7613
				7.98472	6.51386	8.00208	3.94759	7.98472	7.81663	7.9833	65.4107			7.99097	7.62161	7.98472	7.81663			7.9771	15.4972	7.9875	24.3305
				7.99167	6.37871	8.00903	4.24481	7.99167	7.65445	7.9903	65.0057			7.99792	8.28875	7.99167	7.65445			7.984	14.3845	7.9944	23.8687
				7.99861	6.21163	8.01597	4.55373	7.99861	7.45396	7.9972	64.4343			8.00486	8.9193	7.99861	7.45396			7.991	13.268	8.0014	23.3417
				8.00556	6.03387	8.02292	4.74949	8.00556	7.24065	8.0042	63.7625			8.01181	9.28861	8.00556	7.24065			7.9979	12.1318	8.0083	22.7931
				8.0125	5.82903	8.02986	5.02606	8.0125	6.99484	8.0111	62.9797			8.01875	10.0592	8.0125	6.99484			8.0049	10.9862	8.0153	22.2604
				8.01944	5.63352	8.03681	5.18504	8.01944	6.76022	8.0181	62.0514			8.02569	10.5459	8.01944	6.76022			8.0118	9.8108	8.0222	21.6993
				8.02639	5.42412	8.04375	5.44975	8.02639	6.50895	8.025	61.0856			8.03264	11.0368	8.02639	6.50895			8.0188	8.6238	8.0292	21.0533
				8.03333	5.22337	8.05069	5.66171	8.03333	6.26804	8.0319	59.9819			8.03958	11.4607	8.03333	6.26804			8.0257	7.4023	8.0361	20.396
				8.04028	4.99024	8.05764	5.77685	8.04028	5.98828	8.0389	58.8084			8.04653	11.8778	8.04028	5.98828			8.0326	6.1676	8.0431	19.6898
				8.04722	4.75395	8.06458	5.96914	8.04722	5.70474	8.0458	57.5076			8.05347	12.2717	8.04722	5.70474			8.0396	4.9204	8.05	18.9849
				8.05417	4.51773	8.07153	6.0759	8.05417	5.42127	8.0528	56.0982			8.06042	12.6488	8.05417	5.42127			8.0465	3.6927	8.0569	18.1743
				8.06111	4.28193	8.07847	6.2185	8.06111	5.13832	8.0597	54.5752			8.06736	12.9394	8.06111	5.13832			8.0535	2.4661	8.0639	17.3432
				8.06806	4.02821	8.08542	6.21091	8.06806	4.83385	8.0667	52.973			8.07431	13.0125	8.06806	4.83385			8.0604	1.2437	8.0708	16.4958
				8.075	3.77515	8.09236	6.19939	8.075	4.53018	8.0736	51.3764			8.08125	13.3772	8.075	4.53018			8.0674	0.011	8.0778	15.6311
				8.08194	3.51	8.09931	6.18456	8.08194	4.212	8.0806	49.6597			8.08819	13.5914	8.08194	4.212			8.0743	-1.2075	8.0847	14.7531
				8.08889	3.25544	8.10625	6.16695	8.08889	3.90653	8.0875	47.8056			8.09514	13.7889	8.08889	3.90653			8.0813	-2.3707	8.0917	13.861
				8.09583	2.9942	8.11319	5.84638	8.09583	3.59304	8.0944	45.966			8.10208	13.919	8.09583	3.59304			8.0882	-3.5519	8.0986	12.9589
				8.10278	2.73024	8.12014	5.52963	8.10278	3.27629	8.1014	44.0552			8.10903	13.9994	8.10278	3.27629			8.0951	-4.7093	8.1056	12.0456
				8.10972	2.4706	8.12708	5.15779	8.10972	2.96472	8.1083	42.1543			8.11597	14.0656	8.10972	2.96472			8.1021	-5.8941	8.1125	11.1255
				8.11667	2.20694	8.13403	4.88878	8.11667	2.64833	8.1153	40.1347			8.12292	14.1032	8.11667	2.64833			8.109	-7.0537	8.1194	10.1987
				8.12361	1.94038	8.14097	4.43396	8.12361	2.32845	8.1222	37.9425			8.12986	14.1508	8.12361	2.32845			8.116	-8.1878	8.1264	9.2654
				8.13056	1.67047	8.14792	4.05882	8.13056	2.00456	8.1292	35.7763			8.13681	14.2047	8.13056	2.00456			8.1229	-9.3254	8.1333	8.3298
				8.1375	1.39834	8.15486	3.73472	8.1375	1.678	8.1361	33.6881			8.14375	14.1387	8.1375	1.678			8.1299	-10.4278	8.1403	7.3909
				8.14444	1.12392	8.16181	3.39257	8.14444	1.34871	8.1431	31.4433			8.15069	14.0921	8.14444	1.34871			8.1368	-11.5199	8.1472	6.4528
				8.15139	0.847162	8.16875	3.06938	8.15139	1.01659	8.15	29.2137			8.15764	14.0367	8.15139	1.01659			8.1438	-12.5769	8.1542	5.5143
				8.15833	0.569185	8.17569	2.77489	8.15833	0.683022	8.1569	26.9342			8.16458	13.9751	8.15833	0.683022			8.1507	-13.6177	8.1611	4.5797
				8.16528	0.289521	8.18264	2.54893	8.16528	0.347426	8.1639	24.6484			8.17153	13.8987	8.16528	0.347426			8.1576	-14.6254	8.1681	3.6478
				8.17222	0.00930675	8.18958	2.35665	8.17222	0.0111681	8.1708	22.3499			8.17847	13.7938	8.17222	0.0111681			8.1646	-15.5983	8.175	2.7228
				8.17917	-0.271937	8.19653	1.85351	8.17917	-0.326324	8.1778	20.0357			8.18542	13.6534	8.17917	-0.326324			8.1715	-16.5468	8.1819	1.8049
				8.18611	-0.553071	8.20347	1.34872	8.18611	-0.663685	8.1847	17.7158			8.19236	13.5142	8.18611	-0.663685			8.1785	-17.4681	8.1889	0.8943
				8.19306	-0.834578	8.21042	0.841218	8.19306	-1.00149	8.1917	15.3871			8.19931	13.6518	8.19306	-1.00149			8.1854	-18.3482	8.1958	-0.0048787
				8.2	-1.11532	8.21736	0.332801	8.2	-1.33838	8.1986	13.0599			8.20625	13.2352	8.2	-1.33838			8.1924	-19.1775	8.2028	-0.8938
				8.20694	-1.39537	8.22431	-0.177684	8.20694	-1.67445	8.2056	10.731			8.21319	13.0731	8.20694	-1.67445			8.1993	-19.9479	8.2097	-1.7682
				8.21389	-1.67482	8.23125	-0.688492	8.21389	-2.00979	8.2125	8.4106			8.22014	12.884	8.21389	-2.00979			8.2063	-20.6778	8.2167	-2.6293
				8.22083	-1.95253	8.23819	-1.20011	8.22083	-2.34303	8.2194	6.0989			8.22708	12.6742	8.22083	-2.34303			8.2132	-21.3778	8.2236	-3.473
				8.22778	-2.22897	8.24514	-1.71305	8.22778	-2.67477	8.2264	3.796			8.23403	12.4788	8.22778	-2.67477			8.2201	-22.0125	8.2306	-4.3003
				8.23472	-2.50303	8.25208	-2.22564	8.23472	-3.00364	8.2333	1.5122			8.24097	12.2534	8.23472	-3.00364			8.2271	-22.6383	8.2375	-5.1073
				8.24167	-2.77518	8.25903	-2.73919	8.24167	-3.33021	8.2403	-0.7556			8.24792	12.0076	8.24167	-3.33021			8.234	-23.1915	8.2444	-5.8937
				8.24861	-3.04429	8.26597	-3.25204	8.24861	-3.65315	8.2472	-2.9975			8.25486	11.7839	8.24861	-3.65315			8.241	-23.7128	8.2514	-6.6591
				8.25556	-3.31084	8.27292	-3.76554	8.25556	-3.97301	8.2542	-5.2163			8.26181	11.8605	8.25556	-3.97301			8.2479	-24.1753	8.2583	-7.3997
				8.2625	-3.57373	8.27986	-4.27809	8.2625	-4.28847	8.2611	-7.4021			8.26875	11.2074	8.2625	-4.28847			8.2549	-24.5844	8.2653	-8.1164
				8.26944	-3.83302	8.28681	-4.79104	8.26944	-4.59962	8.2681	-9.5578			8.27569	10.8474	8.26944	-4.59962			8.2618	-24.9542	8.2722	-8.8053
				8.27639	-4.08876	8.29375	-5.30282	8.27639	-4.90651	8.275	-11.6737			8.28264	10.5139	8.27639	-4.90651			8.2688	-25.2755	8.2792	-9.4672
				8.28333	-4.33988	8.30069	-5.81408	8.28333	-5.20786	8.2819	-13.7493			8.28958	10.1544	8.28333	-5.20786			8.2757	-25.5478	8.2861	-10.0986
				8.29028	-4.5868	8.30764	-6.32548	8.29028	-5.50416	8.2889	-15.784			8.29653	9.75962	8.29028	-5.50416			8.2826	-25.7625	8.2931	-10.6997
				8.29722	-4.82848	8.31458	-6.83547	8.29722	-5.79418	8.2958	-17.7685			8.30347	9.37125	8.29722	-5.79418			8.2896	-25.9244	8.3	-11.2675
				8.30417	-5.0653	8.32153	-7.34547	8.30417	-6.07836	8.3028	-19.7051			8.31042	8.99317	8.30417	-6.07836			8.2965	-26.035	8.3069	-11.8013
				8.31111	-5.29626	8.32847	-7.85394	8.31111	-6.35551	8.3097	-21.5845			8.31736	8.2256	8.31111	-6.35551			8.3035	-26.0883	8.3139	-12.3003
				8.31806	-5.52169	8.33542	-8.36232	8.31806	-6.62603	8.3167	-23.4089			8.32431	7.45994	8.31806	-6.62603			8.3104	-26.1034	8.3208	-12.7616
				8.325	-5.74064	8.34236	-8.86908	8.325	-6.88877	8.3236	-25.1693			8.33125	6.69824	8.325	-6.88877			8.3174	-26.0475	8.3278	-13.185
				8.33194	-5.95311	8.34931	-9.37567	8.33194	-7.14373	8.3306	-26.8673			8.33819	5.93928	8.33194	-7.14373			8.3243	-25.949	8.3347	-13.5679
				8.33889	-6.15907	8.35625	-9.88058	8.33889	-7.39089	8.3375	-28.4947			8.34514	5.18183	8.33889	-7.39089			8.3313	-25.814	8.3417	-13.9098
				8.34583	-6.35762	8.36319	-10.3845	8.34583	-7.62914	8.3444	-30.0503			8.35208	4.42793	8.34583	-7.62914			8.3382	-25.6256	8.3486	-14.2084
				8.35278	-6.549	8.37014	-10.8882	8.35278	-7.8588	8.3514	-31.5329			8.35903	3.6753	8.35278	-7.8588			8.3451	-25.3954	8.3556	-14.463
				8.35972	-6.73235	8.37708	-11.3902	8.35972	-8.07882	8.3583	-32.9345			8.36597	2.92598	8.35972	-8.07882			8.3521	-25.1212	8.3625	-14.6713
				8.36667	-6.90787	8.38403	-11.8918	8.36667	-8.28945	8.3653	-34.2557			8.37292	2.17769	8.36667	-8.28945			8.359	-24.7891	8.3694	-14.8323
				8.37361	-7.07475	8.39097	-12.3917	8.37361	-8.4897	8.3722	-35.4893			8.37986	1.43248	8.37361	-8.4897			8.366	-24.4187	8.3764	-14.9447
				8.38056	-7.23314	8.39792	-12.8913	8.38056	-8.67976	8.3792	-36.6353			8.38681	0.688096	8.38056	-8.67976			8.3729	-24.0024	8.3833	-15.0066
				8.3875	-7.38227	8.40486	-13.3891	8.3875	-8.85872	8.3861	-37.6869			8.39375	-0.0534174	8.3875	-8.85872			8.3799	-23.5607	8.3903	-15.0168
				8.39444	-7.52205	8.41181	-13.8865	8.39444	-9.02646	8.3931	-38.6436			8.40069	-0.793227	8.39444	-9.02646			8.3868	-23.0629	8.3972	-14.9737
				8.40139	-7.65236	8.41875	-14.3822	8.40139	-9.18283	8.4	-39.4993			8.40764	-1.53248	8.40139	-9.18283			8.3938	-22.5153	8.4042	-14.8758
				8.40833	-7.77249	8.42569	-14.8768	8.40833	-9.32699	8.4069	-40.2518			8.41458	-2.26915	8.40833	-9.32699			8.4007	-21.9174	8.4111	-14.7219
				8.41528	-7.88248	8.43264	-15.371	8.41528	-9.45897	8.4139	-40.8985			8.42153	-3.00541	8.41528	-9.45897
				8.42222	-7.98169			8.42222	-9.57802	8.4208	-41.4341			8.42847	-3.73924	8.42222	-9.57802
				8.42917	-8.07008			8.42917	-9.6841	8.4278	-41.8565			8.43542	-4.47282	8.42917	-9.6841
				8.43611	-8.1471			8.43611	-9.77652	8.4347	-42.1612			8.44236	-5.20409	8.43611	-9.77652
				8.44306	-8.21263			8.44306	-9.85516	8.4417	-42.3455			8.44931	-5.93524	8.44306	-9.85516
										8.4486	-42.4054			8.45625	-6.66422
														8.46319	-7.39214
														8.47014	-8.12008
														8.47708	-8.84602
														8.48403	-9.57208
														8.49097	-10.2962
														8.49792	-11.0206
														8.50486	-11.7431
														8.51181	-12.4659
														8.51875	-13.1869
														8.52569	-13.9073
														8.53264	-14.628
														8.53958	-15.3471
														8.54653	-16.0666
														8.55347	-16.7844
														8.56042	-17.5028
														8.56736	-18.2196
														8.57431	-18.9369
														8.58125	-19.6527
														8.58819	-20.368
														8.59514	-21.0839
														8.60208	-21.7984
														8.60903	-22.5134
														8.61597	-23.227
														8.62292	-23.9413
														8.62986	-24.6542

## Sheet: Fig3_B-C-D
	B. 520 nm									C. Difference in period									D. 395 nm
	DC	WT	Opn4	TRB	Nrl	Opn4::TRB	Opn4::rd/rd			WT		Opn4	TRB	Nrl	Opn4::TrB	Opn4::rd/rd			DC	WT		Nrl -/-
			-/-	-/-	-/-	-/-	-/-			DC	520 nm	-/-	-/-	-/-	-/-	-/-				10000000000000	100000000000000	10000000000000	100000000000000
	-0.319	-1.24	-0.599	-0.599	-0.759	-2.737	-1.202			0.399	1.1	-0.099	-0.099	0.3	1.477	1.2625			-0.319	-2.12	-3.199	-1.399	0.44
	-0.92	-2.16	-2.519	-1.76	0.32	-0.28	1.08			0.8	-0.399	-0.3	0.799	0.5	0.8	-0.199			-0.92	-1.159	-2.88	-2.56	-1.319
	-0.6	-0.36	-1.52	-2.56	0.44	-1.057	-0.802			0.5	0.1	1.1	0.4	0.1	0.877	1.4625			-0.6	-0.719	-3.239	-2.24	-1.999
	0.64	-1.039	-2.32	-2.279	0.239	-1.48	2.119			0.199	1.1	0.799	0.899	0.5	1.1	-0.399			0.64	0.399	-1.159	0.88	-1.999
	-0.84	-2.08	-1.6	-1.92	-0.48	-1.777	-0.237			0.899	-0.299	0.399	0.9	0.299	0.477	1.2625			-0.84	-0.68	-0.16	-0.759	-0.76
	0.84	-2.92	0.56	-1.68	-0.96	-1.217	-1.282			1.1	-0.3	0.699	1.1	1.1	0.8	-1.1			0.84	1		-1.36	-0.799
	0.159			-1	-0.079	-1.52				-0.199	-0.3	-0.3	0.8	0.3		1.1625			0.159			-0.199	-0.52
	-0.28			-1.2						-0.099	1	1	1.1	0.699					-0.28				-1.08
	-0.56									0.4	1		1.2	0.099					-0.56				-0.28
	-0.639									0.4	0.4		1						-0.639				-1.48
	0.6									0.3	1.2								0.6
	-0.199									1.1	2.3								-0.199
	0.439									0.4	0.7								0.439
	-0.199									0.899	0.899								-0.199
	-0.479									0.5	0.399								-0.479
	0.159									-0.599	0								0.159
	-0.08									0.199	-1.1								-0.08
											1.1
	DC	WT	Opn4	TRB	Nrl	Opn4::TRB	Opn4::rd/rd												DC	WT		Nrl -/-
			-/-	-/-	-/-	-/-	-/-													10000000000000	100000000000000	10000000000000	100000000000000
Mean	-0.134	-1.633	-1.333	-1.625	-0.182	-1.438	-0.0541											Mean	-0.134	-0.546	-2.128	-1.091	-0.98
SEM	0.129	0.376	0.469	0.232	0.21	0.282	0.56											SEM	0.129	0.454	0.622	0.448	0.241
n	17	6	6	8	7	7	6											n	17	6	5	7	10
										WT		Opn4	TRB	Nrl	Opn4::TRB	Opn4::rd/rd
										DC	520 nm	-/-	-/-	-/-	-/-	-/-
									Moyenne	0.423529	0.494	0.412	0.81	0.433333	0.922	0.492
									SEM	0.110988	0.191	0.203	0.123	0.105409	0.137	0.389
									NB	17	18	8	10	9	6	7

## Sheet: Fig3_E
	WT		Nrl-/-		Opn4-/-::TRB-/-
	1000000000000	100000000000000	1000000000000	100000000000000	1000000000000	100000000000000
	1.44	2.59	2.12	2.04	0.32	0.25
	1.49	1.31	2.01	2.93	0.17	0.369
	1.71	2.12	1.14	2.3		0.11
	1.43	2.34	2.28	2.03
			1.09	1.78
Mean	1.5175	2.09	1.728	2.216	0.25	0.243
SEM	0.065	0.277	0.254	0.196	0.07	0.075
n	4	4	5	5	2	3

## Sheet: FigS1_B
Retina	Trough (CT)	Peak (CT)
1	6.629	18.359
2	5.591	20.134
3	8.749	20.435
4	5.769	17.835
5	4.886	19.451
6	6.502	16.534
7	8.57	20.258
8	7.51	18.068
9	6.62	19.564
10	6.891	19.002
11	8.603	19.716
12	8.364	20.77
13	7.04	18.827
14	8.619	20.898
15	7.805	21.644
16	9.535	22.409
17	8.732	20.901
18	8.061	19.13
19	6.661	21.275
20	10.515	21.204
21	7.045	21.328
22	5.556	17.188
23	6.292	18.192
24	7.565	17.702
25	5.673	16.403
26	8.86	20.006
27	7.89	19.916
28	10.624	22.615
29	7.857	18.462
30	6.342	18.967
31	8.1562	20.578
32	7.84	21.378
33	8.292	20.974
34	7.282	19.614
35	9.69	21.741
36	8.333	21.503
37	8.952	21.571
38	7.015	20.161
39	8.834	19.946
40	7.801	19.592
41	7.622	21.38
42	6.027	21.801
Mean	7.65	19.94
SEM	0.205	0.2393
n	42	42

## Sheet: FigS2
Physical displacement
	1st	2nd	3rd
	1.24	0.719	0.8
	-4.4	1.64	2.72
	0.28	1.16	0.84
	-2.76	0.72	1.76
	-1.96	2.04	0.72
	-0.44	3.239	5.4
Mean	-1.34	1.586	2.04
SEM	0.853	0.392	0.742
n	6	6	6

## Sheet: FigS3
		Condition		Rhodopsin	SW opsin	MW opsin	Melanopsin	Neuropsin
		DC		0.24	0.000825	0.0011	0.0243	25.91
				0.2	2.52e-05	0.000463	0.00328	0.69
				0.24	0.000518	0.00485	0.0102	3.79
		0.5h		0.25	0.00126	0.00489	0.0203	3.24
				0.25	0.000205	0.00109	0.000739	13.5
				0.18	8.02e-05	0.0108	0.00367	1.9
				0.18	3.84e-05	0.000351	0.00145	3.82
				0.13	5.29e-05	0.000175	0.000124	1.42
		1h		0.13	8.82e-05	0.000451	0.0102	3.27
				0.16	0.000233	0.000432	7.21e-08	22.83
				0.27	0.000163	0.00104	0.00142	1.8
		3h		0.26	0.00498	0.00233	1.59e-05	N/A
				0.19	0.000784	0.00346	0.0148	1.87
				0.27	0.000481	0.00368	0.0076	6.98
				Rhodopsin	SW opsin	MW opsin	Melanopsin	Neuropsin
		DC	mean	0.2266	0.000456	0.002137	0.012593	10.13
			SEM	0.0133	0.0002329	0.001368	0.006184	7.94
			n	3	3	3	3	3
		0.5h	mean	0.198	0.0003273	0.003461	0.0052566	4.776
			SEM	0.0231	0.000235	0.002024	0.003808	2.22391
			n	5	5	5	5	5
		1h	mean	0.1866	0.0001614	0.000641	0.003873	9.3
			SEM	0.0425	4.18e-05	0.0001995	0.003189	6.7782
			n	3	3	3	3	3
		3h	mean	0.24	0.002081	0.003156	0.007471	4.425
			SEM	0.02516	0.001451	0.0004181	0.004268	2.086
			n	3	3	3	3	3

[truncated: 3 more sheets: FigS4_A-C, FigS5_A-B-C, FigS6_B]
